# Supplementary material for: STK3 Suppresses Ovarian Cancer Progression by Activating NF-κB Signaling to Recruit CD8+ T-Cells
Source: J Immunol Res. 2020 Sep 29;2020:7263602. doi: 10.1155/2020/7263602 (PMC7542485; doi:10.1155/2020/7263602)
Supplement: Supplementary Materials — See Supplementary Table 1 in the Supplementary Material for comprehensive transcriptome analysis in control OVCAR8 cells and STK3-overexpressing OVCAR8 cells. Transcriptome analysis in vector control and STK3-overexpressing OVCAR8 cells. Transcriptome analysis was performed on vector control and STK3-overexpressing OVCAR8 cells after extracting total RNA. We included three biological repeats for each group in this experiment (n = 3). We performed paired-end sequencing using an Illumina NextSeq500 platform, and all samples were processed in the same sequencing run of the Illumina NextSeq 500 system and analyzed together with the aim to avoid the batches effect. [file 7263602.f1.xls]

## Sheet: STK3_alldiff
Row.names	baseMean	log2FoldChange	lfcSE	stat	pvalue	padj	Vector1	Vector2	Vector3	Lenti-STK3-1	Lenti-STK3-2	Lenti-STK3-3
VIM	124451	-3.51188	0.0456844	-76.8726	0	0	224115	229038	233370	20140.4	19290	20753.5
HSP90AB1	86973.6	-1.38212	0.0312442	-44.2361	0	0	126482	125390	125273	47812.9	47645.7	49237.8
FN1	65684.8	-5.60126	0.0505555	-110.794	0	0	129902	125886	130363	2543.14	2632.91	2782.26
AKR1B1	63609.1	4.26946	0.0384504	111.038	0	0	6331.43	6293.75	6189.21	120705	123930	118206
HSP90AA1	46120.2	-2.06377	0.0474042	-43.5355	0	0	71411.2	77160	74736.2	17852	17442	18119.5
CTGF	38306.9	-6.39142	0.0580655	-110.073	0	0	75013.3	74410.4	77715.4	951.745	899.094	851.466
RPS4X	36757.9	-1.78565	0.0400246	-44.6139	0	0	57332.1	57092.9	56538.7	16773.8	16873.1	15936.9
CYR61	33462.7	-2.44624	0.0294082	-83.1824	0	0	56363.3	56240.6	57042.2	10297.2	10411.2	10421.5
RPL9	30292.5	-2.23077	0.0365078	-61.104	0	0	50202	50635.7	48998.6	10802.2	10685.3	10431.3
SSR3	27307.6	-1.8897	0.0352689	-53.5798	0	0	42986.8	43897.7	42141.7	11637.5	11505.5	11676.3
PSMD2	27257.1	-2.54497	0.0325437	-78.2015	0	0	47011.3	46564.1	46044.6	7997.02	8057.58	7868.16
MAT2A	27359.9	1.75204	0.0461793	37.9399	0	0	12841	12504.3	12235.4	43735.7	41782.9	41060.1
MYOF	26066.9	-1.89704	0.0402618	-47.1176	0	0	41691.7	40124.6	41477.8	10755.8	11106.8	11244.6
LAMA5	25501.5	3.90753	0.0425948	91.7372	0	0	3250.79	3125.35	3183.02	46737.4	47752.7	48959.8
CCND1	24679.8	-2.2929	0.045481	-50.4145	0	0	40284.5	41421.1	41279.7	8612.11	8462.49	8018.61
QSOX1	24476.9	-3.40179	0.0898445	-37.863	0	0	42950.8	42855.6	48360.8	4341.08	3809.21	4544.06
KRT81	23125.6	-8.7222	0.0987653	-88.3124	0	0	45952.4	44705	47770.4	122.835	99.6686	103.571
SERPINE1	23089.4	-10.4546	0.154022	-67.8773	0	0	45580.1	45642.4	47215.8	33.6659	39.4522	25.0752
MSN	23103.8	-2.51449	0.0423455	-59.3803	0	0	39814.1	38494.4	39666	6836.91	6712.06	7099.55
ERGIC1	21951.5	1.65808	0.0311417	53.2431	0	0	10522	10610.9	10557.9	32920.7	33723.3	33374
CXCL8	21423.5	-5.10068	0.0567521	-89.8764	0	0	42341.3	41995.5	40560.8	1141.91	1253.12	1248.31
TGM2	20850.7	-8.15913	0.145586	-56.0433	0	0	41284.4	40802.7	42578.5	112.826	136.006	189.699
CD55	20953.2	4.41048	0.0708364	62.2629	0	0	1992.71	1800.45	1853.38	38250.9	42713.2	39108.6
KRT8	20320	5.00367	0.0597341	83.7658	0	0	1209.04	1208.45	1267.8	40775.8	40058.5	37400.2
MACF1	18900.7	-1.51787	0.030834	-49.2272	0	0	28206.2	27693.7	28153.4	9791.32	9817.36	9742.25
KRT18	18906.7	2.14657	0.0452993	47.3863	0	0	6770.8	7066.77	7062.75	31603.2	31063.4	29873.3
CTTN	17490.7	-2.2247	0.0573889	-38.7653	0	0	27143.3	28999	30306.3	6112.64	6241.75	6141.24
PDIA4	17182	-1.45499	0.0309116	-47.0695	0	0	24990.4	25163.2	25385.9	9238.11	9195.47	9118.64
NT5E	15755.7	-7.22226	0.103389	-69.8554	0	0	31933.4	30717.2	31254.3	212.914	171.305	245.301
MYO1E	15955.2	3.24546	0.0604842	53.6579	0	0	3273.81	2906.16	2952.07	28669.7	28954.8	28974.9
ARHGAP29	15550.9	-3.22595	0.0734385	-43.9272	0	0	28626.5	28236.7	27429.6	2800.64	2920.5	3291.39
STIP1	15473.6	-1.75116	0.0342312	-51.157	0	0	23731.3	23819.8	24028.2	7171.75	6956.04	7134.43
MFSD12	15549.7	2.87348	0.0352593	81.4957	0	0	3699.17	3774.1	3728.98	27290.3	27136.9	27668.8
ABL2	15238.9	-2.1865	0.048367	-45.2064	0	0	25225.6	24979.3	24757.8	5397.47	5312.54	5760.75
CPS1	15514.2	5.62906	0.0619817	90.818	0	0	600.515	652.663	590.414	29611.4	30343.9	31286.2
CAPN2	14723.3	-1.45744	0.0360741	-40.4012	0	0	21884.8	21329.5	21546.7	7987.92	7864.48	7726.43
DCBLD2	14415	-5.60098	0.0609417	-91.9071	0	0	28201.2	28009.7	28530.3	542.294	618.776	587.631
DDIT4	14516	4.39548	0.0464377	94.6534	0	0	1300.11	1283.8	1366.36	27702.5	28014.1	27429
PTX3	14077.4	-9.96211	0.165671	-60.1318	0	0	27760.8	28135.9	28482.9	23.6571	41.5286	19.6241
AKAP12	14082.1	-4.91638	0.0627901	-78.2986	0	0	27169.3	27518.5	27096.3	922.628	829.533	956.128
PPP1R15B	14252.9	2.42272	0.0388253	62.4005	0	0	4568.92	4413.06	4460.48	23712.6	24461.4	23901
LMNB2	13984	-1.56279	0.0406337	-38.4603	0	0	20577.6	20817.7	21289.7	7028.9	7259.2	6930.56
ATP1B1	13889.2	2.64493	0.042788	61.8147	0	0	3958.39	3779.97	3749.28	23833.6	23687.9	24326.2
CPA4	13588.7	-3.68256	0.0568922	-64.7287	0	0	25511.9	25195.5	24937.5	2093.66	1899.93	1893.72
H1F0	13728.3	1.7856	0.0410156	43.5347	0	0	6079.21	6138.16	6302.26	21154.9	21809.8	20885.4
PLAU	12992.5	-8.02512	0.09505	-84.4305	0	0	25781.1	25644.7	26230.4	95.5384	103.821	99.2105
HMG20B	13176.4	2.7835	0.0504188	55.2076	0	0	3189.73	3333.77	3501.9	22893.7	23179.2	22960.1
ALDH1A3	12731.6	-5.73498	0.0623728	-91.9468	0	0	25073.5	25106.5	24805.1	504.989	453.7	445.902
VCP	12748	-1.8103	0.0455862	-39.7115	0	0	19430.7	19690.5	20393.9	5488.45	5698.76	5785.83
TACC3	12490.1	-2.19866	0.0439796	-49.9927	0	0	19955.1	20570.1	21012.4	4568.56	4406.18	4428.5
ODC1	12457.7	-2.48227	0.0471171	-52.6831	0	0	21623.5	21338.3	20440.3	3883.41	3740.69	3719.85
DUSP1	12384	1.55847	0.0326745	47.6968	0	0	6307.41	6309.4	6216.26	18402.5	18609	18459.7
NUP160	12380.7	2.9472	0.049155	59.9571	0	0	2799.4	2983.46	2743.35	21919.2	21765.1	22073.8
FKBP1A	12130.2	-2.48736	0.0620301	-40.0993	0	0	20330.4	20702.2	20731.2	3531.28	3530.97	3955.34
JUN	12027.1	-2.90548	0.0490653	-59.2165	0	0	20811.8	21085.8	21765.1	2726.94	2919.46	2853.12
COL7A1	11912.5	8.35355	0.117806	70.9092	0	0	59.0506	75.3449	83.1025	23092.1	24907.8	23257.8
COL6A2	11356.9	-10.618	0.2267	-46.8371	0	0	22097.9	22864.7	23134.4	9.0989	12.4586	22.8947
AXL	11385.2	-2.48183	0.0606453	-40.9237	0	0	18800.1	19453.7	19684.7	3486.7	3241.31	3644.62
C3	11463	11.572	0.307243	37.6641	0	0	12.0103	6.84954	3.86523	22050.3	22880.2	23824.7
RHOB	11240.3	3.72351	0.0586382	63.4998	0	0	1498.28	1590.07	1657.22	20845.6	20319.9	21530.9
S100A4	11236.6	9.5421	0.161565	59.0604	0	0	26.0223	39.1402	25.124	22395.1	23164.6	21769.6
UAP1	10928.2	-1.79489	0.0431142	-41.631	0	0	17001.6	17122.9	16779	5050.8	4866.11	4749.02
IFI6	10733.1	-2.92986	0.0672744	-43.5508	0	0	18302.7	19907.7	18720.3	2612.29	2525.98	2329.81
ADAMTS1	10509.9	-2.82473	0.0409363	-69.0031	0	0	18200.6	18321.5	18736.7	2592.28	2561.28	2647.07
TMOD3	10655	2.54241	0.0494169	51.4482	0	0	3240.78	3132.2	2993.62	18054	17960.1	18549.1
ITGA1	10332	4.2779	0.0729747	58.6217	0	0	1065.91	929.58	1043.61	19318.8	19058.5	20575.8
FOSL1	9276.4	-3.34606	0.0659555	-50.7321	0	0	16866.5	17271.6	16534.5	1599.59	1588.47	1797.78
SLCO4A1	9334.9	3.90067	0.060805	64.1504	0	0	1135.97	1183.99	1194.36	17030.4	17047.5	18417.2
PTGS1	9337.43	6.18531	0.0924216	66.9249	0	0	293.251	228.97	237.712	17832.9	18609	18822.7
HSPA1B	9270.94	1.935	0.0464405	41.6661	0	0	3710.18	3897.39	3923.21	14432.7	15029.2	14633
HMGN2	8964.5	-2.24209	0.044889	-49.9475	0	0	14598.5	14855.7	14947.8	3120.01	3231.96	3033.01
SCCPDH	9086.8	1.96949	0.0388861	50.6477	0	0	3717.19	3748.65	3624.62	14647.4	14451.9	14331
LIFR	8957.49	3.99634	0.0503248	79.4111	0	0	1055.91	1086.14	1027.19	17126.9	16503.5	16945.4
ASAP1	8794.36	-1.81655	0.0460067	-39.4844	0	0	13759.8	13530.8	13805.6	3817.9	3802.98	4049.1
ZFP36L2	8911.94	2.51498	0.0578488	43.4751	0	0	2635.26	2728.07	2598.4	15043.2	14529.8	15936.9
RBM3	8730.84	-1.55372	0.0354258	-43.8586	0	0	13141.3	13015.1	12919.5	4463.01	4438.37	4407.78
DDOST	8651.54	-2.03649	0.0374811	-54.3338	0	0	14029	13795	13911	3354.76	3435.45	3384.06
AKR1C2	8791.19	9.42602	0.1722	54.7388	0	0	21.018	37.1832	18.3599	17846.6	17517.8	17306.2
DKK3	8469.03	-7.64643	0.110402	-69.2596	0	0	16713.3	16666.9	17179	65.5121	92.4011	97.0301
EPAS1	8578.23	4.37439	0.0517574	84.5172	0	0	776.666	765.191	825.227	16358	16377.8	16366.5
LRP1	8482.03	2.12818	0.0515531	41.2812	0	0	3152.7	3192.86	3127.94	13251.6	13797.9	14369.2
HIPK2	8312.21	-3.1052	0.0574572	-54.0437	0	0	14715.6	14388.9	15575.9	1704.22	1787.81	1700.75
GPRC5A	8483.35	3.98272	0.0824899	48.2813	0	0	1008.86	952.086	1066.8	14884	15771.5	17216.8
TOMM34	8102.92	-2.91949	0.0452487	-64.521	0	0	14214.2	14307.7	14417.3	1828.88	1939.38	1910.07
ERRFI1	8046.24	-2.82323	0.0635748	-44.408	0	0	13604.7	13825.3	14869.6	1971.73	1922.77	2083.42
ACSL4	8025.6	-2.23271	0.0412788	-54.0886	0	0	13197.3	13237.2	13269.3	2778.8	2773.07	2897.82
EPPK1	8190.13	10.6106	0.261797	40.5299	0	0	5.00429	6.84954	19.3262	15931.3	16396.5	16781.8
TGFBR2	7976.84	-3.84906	0.0619729	-62.1088	0	0	14892.8	14918.3	14941.1	959.024	1089.09	1060.79
HSPG2	8130.47	3.20234	0.0440882	72.635	0	0	1572.35	1591.05	1616.63	14476.3	14605.6	14920.8
MAP2K6	8136.38	8.7656	0.15404	56.9048	0	0	30.0257	56.7533	25.124	16137.8	16360.2	16208.4
FOXD1	7908.14	-3.08722	0.0637477	-48.4287	0	0	13972	13639.4	14844.4	1745.17	1651.8	1596.09
SLC6A6	7934.46	2.92858	0.0552801	52.9772	0	0	1866.6	1752.5	1907.49	13684.7	14005.5	14389.9
GOLPH3	7899.2	1.83453	0.0399038	45.9738	0	0	3539.03	3453.15	3386.91	12277.1	12369.3	12369.7
MMP14	7677.96	-10.272	0.24654	-41.6645	0	0	14755.6	15194.2	16081.3	15.4681	13.4968	7.63158
SLBP	7664.1	-3.1264	0.0807698	-38.7075	0	0	14086.1	12827.2	14345.8	1575.93	1459.73	1689.85
AMIGO2	7587.31	-7.49079	0.102972	-72.7455	0	0	14901.8	15308.7	15061.9	85.5296	80.9807	85.0376
PTPN14	7564.98	-1.72207	0.0435185	-39.571	0	0	11639	11599.2	11596.7	3640.47	3474.9	3439.66
TSC22D1	7568.67	1.98252	0.0502363	39.4639	0	0	3003.57	3184.06	2982.99	12097.9	11807.6	12335.9
ECI2	7429.11	-2.78775	0.072318	-38.5485	0	0	12449.7	12985.7	13503.2	2024.5	1770.16	1841.39
MOK	7333.15	-6.55715	0.154884	-42.3359	0	0	15549.3	15358.6	12626.8	121.015	156.77	186.429
KLF5	7509.92	7.20478	0.100656	71.5779	0	0	110.094	93.9365	99.5298	15000.4	14385.5	15370
COL6A1	7320.85	-3.45979	0.0550908	-62.8016	0	0	13350.4	13212.8	13700.3	1194.69	1181.49	1285.38
ACADVL	7400.07	1.83932	0.0463624	39.6726	0	0	3310.84	3263.32	3124.08	11494.6	11796.2	11411.4
STAT1	7284.52	-1.86019	0.0440516	-42.2275	0	0	11411.8	11478.8	11379.2	3229.2	3040.93	3167.1
ETS1	7258.83	-2.70116	0.041359	-65.31	0	0	12491.7	12511.2	12744.6	1920.78	1933.16	1951.5
IFIT3	7191.73	-2.95293	0.0426242	-69.2782	0	0	12756.9	12759.7	12700.2	1678.75	1622.73	1632.07
SMURF2	7191.57	-3.18755	0.080353	-39.6693	0	0	13373.5	13413.4	12093.4	1374.84	1351.76	1542.67
XRN2	7183.41	-1.97829	0.0467658	-42.302	0	0	11772.1	11506.2	11097.1	2874.34	2926.73	2923.98
DKK1	7137.51	-3.86882	0.0793181	-48.776	0	0	13082.2	13767.6	13234.6	985.411	935.431	819.849
TNFAIP2	7041.29	3.17187	0.0567656	55.8765	0	0	1401.2	1422.75	1395.35	12067.9	12989.1	12971.5
VAV2	7002.59	2.57674	0.0648383	39.741	0	0	1912.64	1951.14	2167.43	12191.6	11955	11837.7
ANPEP	6854.75	-8.02623	0.194919	-41.1772	0	0	13570.6	13581.7	13821.1	72.7912	53.9872	28.3459
AKR1C1	7021.42	7.38003	0.183405	40.2389	0	0	100.086	50.8823	100.496	14251.6	13661.9	13963.6
RND3	6871.38	-2.05619	0.0528711	-38.8906	0	0	11137.5	11268.5	10833.3	2790.63	2586.19	2612.18
COL1A1	6841.43	-3.32982	0.0466859	-71.3239	0	0	12414.6	12320.4	12598.7	1209.24	1257.28	1248.31
SMOC1	6940.52	5.03903	0.107398	46.9192	0	0	400.343	350.305	478.323	13716.6	13316.1	13381.4
SLC30A1	6794.55	3.68053	0.0918714	40.0618	0	0	1116.96	930.559	902.532	12693.9	12247.8	12875.6
SPHK1	6533.28	-1.98015	0.0482599	-41.0309	0	0	10123.7	10513.1	10638.1	2712.38	2609.03	2603.46
PDE4DIP	6384.15	-2.46932	0.0548067	-45.0551	0	0	10912.4	10592.3	10938.6	1881.65	1923.81	2056.16
ABCA2	6511.78	2.69263	0.0690568	38.9915	0	0	1659.42	1822.96	1750.95	10868.6	10992.6	11976.1
CHST2	6434.78	3.62311	0.0668173	54.2242	0	0	912.782	943.279	1041.68	12160.7	11637.3	11912.9
DHCR7	6289.22	-2.57124	0.046967	-54.7457	0	0	10599.1	10741.1	10958.9	1792.48	1779.5	1864.29
MT2A	6126.96	-2.96385	0.0759896	-39.0033	0	0	10632.1	10215.6	11736.8	1375.75	1356.95	1444.55
NOP14	6114.93	-2.03943	0.0492076	-41.4455	0	0	9799.4	9742	9966.51	2296.56	2419.04	2466.09
SIK1	6200.74	4.82714	0.072458	66.6198	0	0	388.333	460.876	416.479	11861.3	11886.5	12190.9
AOX1	6053.1	-4.31885	0.0690456	-62.5507	0	0	12091.4	11362.4	11131.9	570.501	604.241	558.195
ADGRG6	6190.22	6.66569	0.0906383	73.5416	0	0	120.103	125.249	116.923	11982.3	12326.7	12470
SH3KBP1	5998.76	-5.43373	0.0686985	-79.0953	0	0	11870.2	11666.7	11641.1	262.958	284.471	267.105
KRT80	6082.56	2.56678	0.0548082	46.8321	0	0	1805.55	1664.44	1800.23	10394.6	10235.8	10594.8
PC	6093.12	4.1231	0.0559047	73.7522	0	0	659.565	679.083	645.494	11350	11434.9	11789.7
EPHX1	6075.37	4.3248	0.0575858	75.1018	0	0	581.498	556.77	594.28	11790.4	11388.2	11541.1
PIK3C2B	6016.96	9.357	0.200311	46.7123	0	0	18.0154	15.6561	21.2588	12176.1	12139.8	11730.8
IFI44	5862.2	-3.27065	0.0845932	-38.6633	0	0	10938.4	10722.5	10212.9	1223.8	1047.56	1028.08
DNMBP	5857.55	-3.22213	0.0550674	-58.5124	0	0	10594.1	10600.1	10550.2	1131.9	1191.87	1077.14
PHGDH	5849.01	-1.84051	0.0446167	-41.2517	0	0	9372.03	9037.48	9023.39	2520.39	2561.28	2579.47
OBSCN	5962.48	7.01297	0.108325	64.7399	0	0	88.0755	91.9795	94.6982	11226.2	12317.4	11956.5
HACD2	5890.23	1.57953	0.0384593	41.0703	0	0	2963.54	2960.96	2935.65	8768.61	8862.2	8850.45
HEXIM1	5860.68	2.4045	0.0618577	38.8716	0	0	1897.63	1807.3	1881.4	9522	10424.7	9631.05
SLFN5	5717.68	-3.16024	0.0588482	-53.7016	0	0	10404.9	10216.6	10233.2	1170.12	1077.67	1203.61
GSTM3	5751.81	2.05619	0.0483601	42.5183	0	0	2254.93	2251.54	2183.86	9427.37	9402.07	8991.09
PLAT	5608.8	-7.78722	0.165861	-46.9504	0	0	11822.1	11835	9842.82	38.2154	62.2929	52.3308
KIAA1522	5747.86	5.18941	0.0697228	74.4291	0	0	302.259	323.885	293.758	10911.4	11296.8	11359.1
LTBP2	5551.95	-8.68896	0.173142	-50.1841	0	0	11210.6	10683.3	11337.7	27.2967	34.2611	18.5338
SH2B3	5548.48	-3.76256	0.0712977	-52.7726	0	0	9903.49	10319.3	10781.1	714.263	771.393	801.316
IFIT1	5486.82	-1.83145	0.0454226	-40.3203	0	0	8619.39	8371.11	8710.3	2431.23	2425.27	2363.61
ASB1	5425.54	-2.61346	0.0607456	-43.023	0	0	9040.75	9828.11	9111.32	1509.51	1501.26	1562.29
GPAM	5334.67	-3.97059	0.0824577	-48.1531	0	0	10227.8	9969.01	9891.13	640.562	573.094	706.466
FAM102B	5417.26	2.84318	0.0567784	50.075	0	0	1384.19	1332.72	1259.1	9555.66	9319.01	9652.86
CRTC3	5420.46	2.67021	0.0582583	45.834	0	0	1430.23	1457.97	1526.77	9027.93	9383.38	9696.46
CDR2L	5387.88	3.27432	0.0483768	67.6837	0	0	986.846	1031.34	1009.79	9776.76	9708.34	9814.21
SMTN	5276.15	-2.98375	0.0786934	-37.9161	0	0	9269.95	9126.52	9708.5	1188.32	1284.27	1079.32
DDR2	5210.74	-5.43877	0.0803775	-67.6653	0	0	10221.8	10329.1	10011	257.499	211.796	233.308
KLF13	5280.47	5.22446	0.0734102	71.168	0	0	250.214	293.552	281.196	10244.4	10414.3	10199.1
AKR1C3	5265.02	4.86751	0.072912	66.7587	0	0	350.3	324.864	371.062	10492.8	9931.56	10119.5
EHD4	5145.91	-3.20513	0.0556631	-57.5809	0	0	9093.79	9294.82	9464.03	967.213	1012.26	1043.35
UGCG	5112.6	-3.2876	0.0488492	-67.3009	0	0	9272.95	9353.53	9200.22	956.294	958.272	934.323
CPLANE1	5181.19	2.76465	0.0511435	54.0567	0	0	1361.17	1319.03	1307.42	8787.71	9153.94	9157.89
SEMA3B	5187.75	7.18187	0.1232	58.2945	0	0	50.0429	86.1085	76.3384	10167.1	10382.1	10364.8
KLF6	5060.85	-2.94607	0.0599076	-49.177	0	0	9180.87	9009.1	8690.01	1221.98	1134.77	1128.38
EPG5	4998.11	-2.79975	0.0522433	-53.5905	0	0	8873.61	8634.33	8715.14	1274.76	1203.29	1287.56
EXT1	4961.16	-2.59815	0.049193	-52.8153	0	0	8554.33	8415.15	8575.99	1365.74	1405.74	1450
F2R	4877.95	-3.74529	0.0673842	-55.581	0	0	9098.8	8985.61	9152.87	671.499	729.865	629.06
CMBL	4987.58	5.39626	0.0780777	69.114	0	0	231.198	244.626	218.386	9794.96	9993.85	9442.44
HMGA2	4747.58	-9.46312	0.234253	-40.3971	0	0	9472.12	9431.81	9540.36	7.27912	19.7261	14.1729
FJX1	4752.04	-3.44735	0.055676	-61.9181	0	0	8695.45	8628.46	8795.34	825.27	762.049	805.677
KCNK1	4840.59	5.64795	0.127231	44.3915	0	0	179.154	155.582	232.88	9433.74	9308.63	9733.53
MARCKS	4702.07	-3.12741	0.0693467	-45.0982	0	0	8591.36	7950.36	8774.08	962.663	1002.92	931.052
PLA2G4A	4741.79	2.71743	0.0501308	54.2069	0	0	1218.04	1250.53	1286.16	8360.98	8200.86	8134.17
TBC1D23	4626.56	-2.91828	0.0572308	-50.9914	0	0	8352.16	7992.43	8170.14	1040	1127.5	1077.14
UACA	4610.83	-4.85525	0.117617	-41.2802	0	0	9382.04	9072.7	8286.1	316.642	256.439	351.053
CBX4	4689.36	2.56585	0.0644457	39.8141	0	0	1309.12	1335.66	1420.47	8209.02	8222.66	7639.21
MAGED1	4564.54	-2.82307	0.0490567	-57.5471	0	0	8099.94	7893.6	8002.97	1138.27	1108.81	1143.65
NIPA1	4651.56	2.46261	0.0620702	39.6746	0	0	1473.26	1433.51	1378.92	7668.55	7689.02	8266.09
RARG	4639.37	4.47385	0.0931983	48.0035	0	0	426.365	346.391	426.142	9198.07	8900.61	8538.64
MCAM	4646.31	5.89584	0.0857478	68.7579	0	0	163.14	138.948	158.475	8970.6	9203.77	9242.93
EGR1	4501.44	-5.1748	0.0935795	-55.2984	0	0	8652.42	8438.63	9188.63	219.283	272.012	237.669
AHNAK2	4573.59	5.83944	0.091754	63.6423	0	0	142.122	148.733	179.733	8847.77	8936.95	9186.24
NAV2	4402.92	-2.25448	0.05068	-44.4847	0	0	7205.18	7187.12	7446.37	1492.22	1518.91	1567.74
LIF	4341.05	-2.20703	0.0471922	-46.7668	0	0	7169.14	7198.86	7041.49	1536.8	1579.12	1520.86
2020-03-01	4409.02	7.4328	0.139026	53.4635	0	0	58.0498	61.6458	32.8545	8946.95	8783.29	8571.35
SMAD3	4255.08	-2.96772	0.0761973	-38.9478	0	0	7554.48	7513.94	7569.09	1009.98	866.909	1016.09
PYGB	4242.18	-2.43683	0.0583022	-41.7966	0	0	6905.92	7249.75	7327.52	1282.94	1314.38	1372.59
SLC16A3	4293.07	3.92983	0.101985	38.5336	0	0	488.419	524.479	573.021	8901.45	7763.77	7507.29
SOWAHC	4271.27	3.0251	0.0580708	52.0932	0	0	882.757	960.892	959.544	7502.95	7693.17	7628.31
CDC42EP3	4171.78	-7.6425	0.158638	-48.1757	0	0	8289.1	7921	8696.78	43.6747	55.0254	25.0752
CKB	4258.29	8.93658	0.231525	38.5989	0	0	17.0146	23.4841	11.5957	9176.24	7384.82	8936.58
PPP1R26	4237.6	2.12498	0.053962	39.3792	0	0	1621.39	1613.56	1507.44	6926.99	6968.5	6787.74
KANK1	4226.75	2.1086	0.0555505	37.9583	0	0	1585.36	1667.37	1520.97	6845.1	6932.16	6809.55
TFPI2	4110.45	-3.19096	0.0670244	-47.609	0	0	7450.39	7295.74	7481.16	769.767	875.215	790.413
NADSYN1	4109.87	-2.87461	0.055092	-52.1783	0	0	7147.13	7429.79	7124.59	1010.89	964.501	982.293
SGK1	4099.18	-2.78001	0.0552125	-50.3512	0	0	7259.22	7242.9	6967.08	1047.28	1010.18	1068.42
SYNGR2	4148.94	2.31101	0.0555915	41.5714	0	0	1378.18	1394.37	1403.08	7188.13	6807.57	6722.33
MICAL2	4064.67	-4.61937	0.121147	-38.1303	0	0	7821.7	7703.77	7908.27	280.246	386.216	287.819
CSPG4	3994.95	2.22656	0.0533579	41.7288	0	0	1442.24	1348.38	1429.17	6476.59	6663.26	6610.04
UNC13D	3967.1	7.31831	0.138341	52.9006	0	0	51.0438	39.1402	57.9785	8165.35	7981.79	7507.29
ARHGAP18	3883.45	-3.4961	0.0702925	-49.7364	0	0	7069.06	7299.65	7037.62	670.589	641.617	582.18
IFI30	3940.35	6.55733	0.126347	51.8994	0	0	91.0781	64.5814	92.7656	7392.85	8235.12	7765.68
JUND	3891.82	2.47445	0.0636779	38.8589	0	0	1155.99	1230.96	1174.06	6821.44	6284.31	6684.17
SAPCD2	3870.75	3.13394	0.0592791	52.8676	0	0	801.687	822.923	750.822	6978.85	7022.48	6847.71
RGMB	3764.57	-3.00508	0.0553401	-54.3021	0	0	6799.83	6737.01	6549.64	842.558	845.107	813.308
IL1B	3644.62	-6.99543	0.15845	-44.1492	0	0	7440.38	7091.23	7168.08	77.3406	39.4522	51.2406
PDE2A	3731.46	5.1441	0.0801099	64.213	0	0	221.19	208.422	186.498	7191.77	7264.39	7316.5
TOB1	3692.48	3.8471	0.0815817	47.1564	0	0	489.42	496.102	454.165	7132.63	6430.7	7151.88
PFN2	3557.21	-6.98747	0.178495	-39.1465	0	0	7119.1	8096.15	5960.19	45.4945	61.2547	61.0526
COL4A4	3644.97	8.82517	0.217353	40.6029	0	0	19.0163	14.6776	14.4946	6937	7490.72	7393.91
NRP1	3535.54	-3.65653	0.0829816	-44.0644	0	0	6619.67	6090.22	6943.89	499.529	539.872	520.037
PLCD3	3565.95	3.35331	0.0672238	49.8828	0	0	603.517	644.835	658.056	6340.11	6398.52	6750.68
NAV1	3476.27	-4.226	0.0710482	-59.4807	0	0	6550.61	6640.14	6606.65	333.93	344.687	381.579
ZMYND8	3448.05	-2.4652	0.065659	-37.5454	0	0	5838	5783.95	5891.58	981.771	1098.43	1094.59
LGR4	3505.18	3.24854	0.0615005	52.8214	0	0	648.556	673.212	680.281	6473.86	6134.81	6420.34
ABCC3	3483.82	5.81328	0.096148	60.4618	0	0	123.106	136.991	105.328	6901.51	6801.34	6834.62
TPM2	3476.19	4.1073	0.0627095	65.4972	0	0	387.332	381.617	374.928	6535.74	6594.74	6582.78
CTH	3462.12	2.94819	0.076712	38.432	0	0	768.659	809.224	804.935	6463.86	5699.8	6226.28
IDS	3398.41	-2.93303	0.063996	-45.8315	0	0	5834	5974.75	6219.16	757.938	786.967	817.669
AVPI1	3467.35	4.96499	0.0940849	52.7714	0	0	249.214	200.594	196.161	6822.35	6655.99	6679.81
FAM210B	3371.97	-4.26368	0.0717541	-59.4207	0	0	6365.46	6335.82	6530.31	337.569	351.955	310.714
TBL1X	3449.82	2.88223	0.0674745	42.7158	0	0	774.664	854.235	842.621	5893.36	6043.45	6290.6
TMEM158	3332.96	-5.47447	0.109419	-50.0323	0	0	6495.57	6299.62	6760.29	124.655	145.35	172.256
KYNU	3346.59	6.53652	0.114055	57.3104	0	0	74.0635	63.6028	76.3384	6653.11	6747.36	6465.04
CD47	3249.71	-2.65334	0.0622983	-42.5909	0	0	5676.87	5607.81	5536.95	848.017	885.597	943.045
BIN1	3286.81	4.00906	0.102139	39.251	0	0	343.294	365.961	443.536	6295.53	6291.58	5980.98
TLE1	3203.55	-2.54908	0.0642474	-39.6761	0	0	5464.68	5301.54	5649.04	922.628	902.208	981.203
NCR3LG1	3244.27	3.11514	0.079294	39.286	0	0	734.63	668.319	611.673	5761.42	5872.14	5817.44
AMOTL1	3163.6	-3.04775	0.0715249	-42.6111	0	0	5720.9	5499.2	5714.75	688.786	726.75	631.24
CMTM6	3117.84	-2.23265	0.0542871	-41.1267	0	0	5203.46	5179.23	5043.16	1100.06	1118.16	1062.97
DNER	3108.39	-3.4715	0.0663851	-52.2934	0	0	5814.98	5536.38	5755.33	493.16	532.604	517.857
ENC1	3096.3	-6.15164	0.131103	-46.9222	0	0	6396.48	5465.93	6457.84	87.3494	84.0954	86.1278
PRKAG2	3085.05	-3.9007	0.0711934	-54.7901	0	0	5964.11	5814.28	5569.8	380.334	390.369	391.391
TPM1	3059.8	-4.429	0.0898089	-49.3158	0	0	6164.28	5662.61	5717.65	266.598	296.929	250.752
LRP5	3131.21	6.76779	0.126692	53.419	0	0	62.0532	48.9253	59.9111	6004.36	6261.47	6350.56
Homo_sapiens_newGene_5815	3114.1	7.24068	0.144245	50.197	0	0	42.036	45.0112	35.7534	5984.34	6211.64	6365.83
PITX1	3081.1	3.01076	0.0746809	40.315	0	0	646.554	726.051	667.719	5558.52	5229.49	5658.27
ZNF697	3017.58	-3.76113	0.0849244	-44.288	0	0	5699.89	5389.61	5772.73	432.198	371.681	439.361
FADS3	3062.78	4.42252	0.0851886	51.9144	0	0	288.247	255.39	275.398	6163.59	5743.4	5650.64
PKN3	3058.03	2.56559	0.0629973	40.7253	0	0	831.713	927.623	891.903	5295.56	5210.8	5190.56
CPT1A	3057.51	7.80845	0.174721	44.691	0	0	23.0197	26.4196	31.8882	5890.63	5960.39	6412.71
SERINC5	3034.68	3.26803	0.0615446	53.1002	0	0	573.492	583.189	555.627	5394.74	5476.58	5624.47
OAS2	2954.36	-4.3871	0.0773173	-56.7415	0	0	5769.95	5688.05	5459.64	272.967	256.439	279.098
GTPBP3	2966.03	2.26577	0.0589988	38.4036	0	0	1006.86	1026.45	1030.08	4968.91	4725.95	5037.93
DOCK4	2893.23	-4.38978	0.0815245	-53.8462	0	0	5417.64	5567.7	5582.36	256.589	243.98	291.09
RIN2	2899.56	-2.44796	0.0593946	-41.2151	0	0	4938.23	4967.87	4794.82	866.215	898.056	932.143
CDYL2	2857.75	6.87033	0.132615	51.8065	0	0	51.0438	48.9253	45.4165	5539.41	5698.76	5762.93
ADCY9	2807.2	2.95127	0.0698252	42.2666	0	0	625.536	624.286	678.349	5060.81	4772.67	5081.54
EVC	2707.94	-4.49009	0.0913074	-49.1756	0	0	5245.5	5038.32	5273.15	253.859	203.49	233.308
CREG1	2753.47	3.05769	0.068275	44.785	0	0	570.489	592.974	607.808	5047.16	4712.46	4989.96
TAX1BP3	2695.75	-2.53526	0.0664555	-38.1497	0	0	4434.8	4683.13	4675	754.299	813.96	813.308
FST	2659.24	-7.31365	0.163712	-44.6739	0	0	5369.6	5414.07	5072.15	36.3956	21.8025	41.4286
ONECUT2	2727.71	4.30747	0.108643	39.6479	0	0	228.196	286.702	271.533	4909.76	5070.64	5599.4
LOXL1	2652.78	-5.04371	0.108191	-46.6188	0	0	5189.45	4824.03	5433.55	139.213	172.344	158.083
ECH1	2699.56	3.71858	0.0887449	41.9019	0	0	367.315	418.8	357.534	5257.34	5013.54	4782.82
CBX2	2708.87	3.93486	0.0694212	56.681	0	0	342.293	319.971	335.309	5014.4	5164.08	5077.18
HKDC1	2695.8	4.07507	0.0928214	43.9023	0	0	340.292	294.53	271.533	4932.51	5167.19	5168.76
IER5L	2665.06	5.58335	0.109218	51.1211	0	0	91.0781	111.55	123.687	5396.56	5075.83	5191.65
HERC5	2646.62	2.99313	0.0748925	39.9657	0	0	628.539	602.759	541.133	4747.8	4745.68	4613.83
HBEGF	2533.72	-5.75427	0.113274	-50.7996	0	0	4960.25	4900.35	5063.46	81.8901	84.0954	112.293
ENO3	2584.43	4.43673	0.0822582	53.9366	0	0	242.208	228.97	213.554	4925.23	5079.98	4816.62
ALDH3B1	2563.16	4.85007	0.0973868	49.8021	0	0	177.152	162.432	175.868	5085.37	5138.12	4640
SOX9	2498.05	-4.84017	0.0888273	-54.4896	0	0	4650.99	4897.42	4933.97	165.6	170.267	170.075
QPRT	2537.31	2.65858	0.0703906	37.7689	0	0	667.572	725.072	688.978	4572.2	4334.55	4235.53
TRIM16L	2541.48	4.31445	0.0878528	49.11	0	0	262.225	252.454	215.487	4892.48	4905.56	4720.68
STARD13	2484.75	-3.57993	0.0760111	-47.0975	0	0	4662	4619.52	4476.91	380.334	412.171	357.594
IMPA2	2547.28	5.64992	0.141247	40.0004	0	0	104.089	83.173	111.125	4478.48	4999	5507.82
PDE1C	2399.59	-7.2762	0.173163	-42.0195	0	0	4726.05	4832.84	4748.44	42.7648	32.1847	15.2632
NFE2L3	2361.26	-3.32094	0.0860254	-38.6042	0	0	4417.79	4226.16	4236.3	464.954	385.178	437.18
PFKFB2	2385.75	2.88725	0.0678854	42.5313	0	0	583.5	536.221	584.617	4165.47	4138.32	4306.39
SHROOM3	2338.81	6.79008	0.140983	48.1626	0	0	47.0403	41.0972	37.686	4679.56	4638.74	4588.76
PYGL	2331.45	5.71058	0.104805	54.4875	0	0	88.0755	87.087	86.9678	4538.53	4577.49	4610.56
GDF15	2313.6	2.79109	0.0677521	41.1957	0	0	591.507	603.738	557.56	4165.47	3998.16	3965.15
LAMA1	2301.61	3.51986	0.0732777	48.0346	0	0	370.317	351.283	385.557	4113.61	4285.75	4303.12
FZD4	2284.93	2.9715	0.0687695	43.2096	0	0	515.442	546.984	487.986	4084.49	4016.85	4057.82
CARHSP1	2264.83	2.74117	0.0730509	37.5241	0	0	578.496	602.759	586.549	3817.9	4158.05	3845.22
AFDN	2212.93	-3.98396	0.0886979	-44.916	0	0	4138.55	4040.25	4307.8	246.58	253.324	291.09
CHST3	2266.53	6.50395	0.135062	48.1554	0	0	46.0395	41.0972	60.8774	4459.37	4447.71	4544.06
PDE3A	2257.52	8.01904	0.212548	37.7282	0	0	8.00686	23.4841	20.2925	4377.48	4451.86	4663.98
ATP8B2	2197.1	-5.43056	0.110122	-49.314	0	0	4123.53	4309.34	4451.78	103.727	105.898	88.3083
EMP2	2241.74	2.82463	0.0684777	41.2489	0	0	540.463	584.168	539.2	4008.97	3831.01	3946.62
FRMD4A	2185.23	-7.31845	0.175664	-41.6616	0	0	4231.63	4357.28	4440.19	20.9275	37.3757	23.985
SNED1	2239.79	5.76102	0.12312	46.792	0	0	65.0558	84.1515	93.7319	4305.6	4299.25	4590.94
TXNIP	2156.77	-2.45658	0.060293	-40.744	0	0	3653.13	3606.77	3685.5	649.661	670.687	674.849
Homo_sapiens_newGene_13950	2208.31	6.14521	0.13358	46.004	0	0	63.054	61.6458	59.9111	4137.27	4262.91	4665.07
CDH13	2134.5	-2.59464	0.0682134	-38.0371	0	0	3712.18	3603.84	3670.04	571.411	628.12	621.428
DOCK10	2110.06	-3.74183	0.0844702	-44.2976	0	0	3975.41	3867.05	3938.67	315.732	263.706	299.812
UBASH3B	2091.21	-4.71351	0.0973222	-48.432	0	0	3950.39	4012.85	4124.2	156.501	169.229	134.098
PDGFC	2074.31	-7.28539	0.183906	-39.6148	0	0	3979.41	4143.97	4244.99	38.2154	21.8025	17.4436
AKT3	2060.97	-6.48338	0.144481	-44.8737	0	0	4056.48	4188.98	3985.06	52.7736	49.8343	32.7068
SEZ6L2	2078.73	3.84867	0.0854332	45.0489	0	0	244.209	278.874	286.027	3857.02	3804.02	4002.22
OSBP2	2079.98	4.21858	0.0873365	48.3025	0	0	211.181	202.551	222.251	3780.59	4048	4015.3
MYH10	2017.02	-6.57051	0.149345	-43.9957	0	0	3876.32	3985.45	4113.58	34.5758	52.9489	39.2481
HOXC10	2052.53	6.91668	0.158178	43.7272	0	0	32.0275	32.2907	36.7197	4141.82	4150.78	3921.54
GUF1	2001.46	-2.7034	0.0716755	-37.7172	0	0	3586.07	3451.19	3372.42	525.916	514.954	558.195
AMFR	1944.55	-2.52651	0.0663111	-38.1008	0	0	3379.9	3224.18	3338.6	585.969	578.285	560.376
SLC9A7	1930.19	-5.75923	0.127278	-45.2491	0	0	3728.2	3956.1	3688.4	80.0703	70.5986	57.7819
MDK	1864.54	-5.77561	0.122405	-47.1844	0	0	3554.05	3716.36	3715.46	61.8725	66.4457	73.0451
IL20RB	1876.93	6.91937	0.164197	42.1406	0	0	32.0275	31.3122	28.9893	3770.58	3800.9	3597.74
SLC8B1	1824.58	3.72103	0.079968	46.5314	0	0	259.222	248.54	263.802	3351.12	3330.59	3494.17
SLF2	1772.25	-2.87067	0.0749762	-38.2877	0	0	3097.66	3176.23	3082.52	454.035	414.248	408.834
VEPH1	1751.07	-5.6862	0.122402	-46.4551	0	0	3505	3434.55	3367.59	73.7011	61.2547	64.3233
BAIAP2L1	1737.85	4.08228	0.093071	43.862	0	0	203.174	177.109	200.992	3191.89	3411.57	3242.33
PDLIM1	1692.32	-3.85795	0.0866908	-44.5025	0	0	3052.62	3211.45	3235.2	221.103	225.293	208.233
ITGB4	1725.31	6.78167	0.16657	40.7136	0	0	25.0214	28.3767	39.6186	3334.75	3392.89	3531.24
RAB30	1718.14	4.81218	0.0984098	48.8994	0	0	113.097	116.442	124.654	3341.11	3259.99	3353.53
AGFG2	1698.66	2.92523	0.0740144	39.5225	0	0	377.323	419.779	388.456	3009.92	3020.17	2976.32
CITED4	1681.29	5.48755	0.142572	38.4897	0	0	73.0626	88.0655	58.9448	3518.54	3096.99	3252.14
SNAI2	1626.4	-3.56848	0.0922216	-38.6946	0	0	3003.57	2870.93	3124.08	241.121	243.98	274.737
CD163L1	1602.55	-6.9599	0.18063	-38.5312	0	0	3117.67	3173.29	3246.8	19.1077	30.1082	28.3459
SLC25A23	1621.35	3.7838	0.0848917	44.5721	0	0	203.174	231.906	223.217	3059.96	3014.98	2994.85
HDGFL3	1576.42	-3.68978	0.0863326	-42.7392	0	0	2845.44	2953.13	2980.1	234.752	211.796	233.308
EDN1	1569.61	-3.9034	0.10134	-38.5178	0	0	2949.53	2891.48	2986.86	191.077	224.254	174.436
SLC16A6	1563.95	4.30189	0.107566	39.993	0	0	174.149	133.077	145.913	3019.92	3013.94	2896.73
GEM	1523.26	-4.25033	0.111243	-38.2077	0	0	2863.45	2849.41	2972.36	176.519	134.968	142.82
TRIM47	1544.48	6.2435	0.152906	40.8324	0	0	38.0326	30.3337	52.1807	3032.66	3096.99	3016.65
CLDN4	1544.09	5.76923	0.13442	42.9193	0	0	44.0377	56.7533	65.709	3041.76	2979.68	3076.62
ZNF516	1504.04	-6.2664	0.153956	-40.7025	0	0	2861.45	3044.13	3003.29	41.8549	34.2611	39.2481
C17orf51	1498.06	-4.06419	0.0932386	-43.5891	0	0	2798.4	2883.66	2798.43	158.321	182.726	166.804
SPIRE2	1483.17	2.78439	0.0718236	38.7671	0	0	373.32	370.854	383.624	2557.7	2610.07	2603.46
ABTB2	1483.08	4.38551	0.108916	40.265	0	0	124.106	136.012	145.913	2782.44	2710.78	2999.21
ACAA2	1450.75	4.83059	0.111758	43.2235	0	0	99.0849	93.9365	102.429	2726.03	2748.15	2934.89
PSG4	1381.02	-5.07689	0.120159	-42.2513	0	0	2713.33	2701.65	2633.19	86.4395	66.4457	85.0376
FAT4	1362.66	-3.10024	0.0817923	-37.9038	0	0	2419.07	2406.14	2496.94	281.156	299.006	273.647
DAW1	1357.69	-6.27466	0.160457	-39.1049	0	0	2708.32	2693.83	2638.99	28.2066	34.2611	42.5188
RTN4RL2	1369.65	5.60083	0.131529	42.5826	0	0	58.0498	52.8393	55.0796	2707.83	2615.26	2728.83
WHRN	1328.44	5.05647	0.121901	41.4803	0	0	65.0558	77.3019	89.8667	2604.1	2559.2	2575.11
MYRF	1312.91	5.31216	0.140837	37.7185	0	0	70.0601	49.9038	73.4394	2547.69	2453.3	2683.04
PKP3	1300.86	3.81363	0.0925188	41.22	0	0	171.147	161.453	185.531	2435.77	2442.92	2408.31
Homo_sapiens_newGene_16033	1301.02	5.70036	0.142018	40.1383	0	0	57.0489	45.9898	44.4502	2597.74	2457.45	2603.46
LAMC2	1259.36	-5.55027	0.142379	-38.9822	0	0	2592.22	2431.59	2375.19	57.323	52.9489	46.8797
PLXNB1	1284.75	5.43775	0.133054	40.8686	0	0	70.0601	51.8608	52.1807	2495.83	2511.44	2527.14
RPP25	1256.81	5.83835	0.149024	39.1771	0	0	37.0317	47.9468	44.4502	2567.71	2440.84	2402.86
Homo_sapiens_newGene_16337	1213.51	4.73214	0.120118	39.3959	0	0	77.0661	95.8935	90.833	2251.07	2421.12	2345.07
SELENBP1	1185.79	5.95476	0.154942	38.4321	0	0	40.0343	32.2907	40.585	2377.54	2272.65	2351.62
SLCO3A1	1111.54	4.29167	0.112472	38.1578	0	0	115.099	93.9365	114.991	2092.75	2164.68	2087.78
IQGAP2	1092.95	4.34632	0.112915	38.492	0	0	100.086	107.636	99.5298	2034.51	2175.06	2040.9
ZBTB18	1053.2	-4.25982	0.112025	-38.0256	0	0	2002.72	2010.83	1993.49	114.646	104.86	92.6692
VASH1	1035	3.81779	0.100028	38.1672	0	0	130.112	136.991	143.98	1945.34	1944.58	1908.98
SIK1B	6284.49	4.61108	0.123243	37.4144	2.28e-306	1.29e-304	399.342	564.598	517.941	11738.5	12620.5	11866
TM9SF3	9127.92	-1.34885	0.036093	-37.3716	1.13e-305	6.4e-304	13235.3	13084.6	13007.5	5162.71	5073.75	5203.65
DEPDC7	1526.53	3.63689	0.0975811	37.2705	4.94e-304	2.78e-302	238.204	227.013	216.453	2881.62	2638.1	2957.78
CEBPD	1419.82	3.34884	0.0900017	37.2087	4.94e-303	2.77e-301	238.204	257.347	265.735	2686.9	2479.26	2591.47
SEMA7A	4508.02	-3.72686	0.100197	-37.1954	8.09e-303	4.53e-301	8219.04	9286.99	7643.5	650.571	659.266	588.722
WNK4	1193.9	-6.01652	0.161873	-37.1681	2.23e-302	1.25e-300	2332	2318.08	2403.21	27.2967	44.6432	38.1579
MRPS30	5144.93	1.82857	0.0492153	37.1546	3.7e-302	2.06e-300	2269.95	2179.13	2332.67	8097.11	7913.27	8077.48
PEAR1	2587.44	-2.72681	0.0734088	-37.1456	5.17e-302	2.87e-300	4650.99	4262.37	4572.57	655.121	672.763	710.827
Homo_sapiens_newGene_21804	1033.69	-4.22071	0.11364	-37.1409	6.15e-302	3.41e-300	1888.62	2017.68	1980.93	111.916	104.86	98.1203
TBC1D8	1702.66	2.67238	0.0720073	37.1126	1.76e-301	9.73e-300	463.397	449.134	472.525	2908.01	2878.97	3043.91
MYADM	1502.95	7.08861	0.191128	37.0884	4.33e-301	2.38e-299	17.0146	25.4411	23.1914	2906.19	2992.13	3053.72
ATL3	4785.25	-1.73905	0.0470607	-36.9534	6.43e-299	3.53e-297	7440.38	7499.27	7153.58	2204.66	2212.44	2201.16
PPARGC1A	1044.74	4.33669	0.117505	36.9063	3.67e-298	2.01e-296	104.089	94.915	96.6308	1924.42	1950.81	2097.59
MAP1B	3914.68	-9.42085	0.255358	-36.8928	6.03e-298	3.29e-296	7590.51	8058.97	7804.87	13.6483	12.4586	7.63158
PPP1R15A	6737.99	-1.91306	0.0518904	-36.8673	1.55e-297	8.42e-296	10639.1	10689.2	10614.9	2698.73	2955.8	2830.22
CFB	1538.34	2.94491	0.0799917	36.8152	1.05e-296	5.72e-295	340.292	340.52	379.759	2684.17	2778.26	2707.03
FADD	7106.95	-2.17611	0.0591748	-36.7742	4.77e-296	2.58e-294	11389.8	11651.1	11877.9	2707.83	2587.23	2427.93
HNRNPA3	15015.4	-1.17799	0.0320746	-36.7265	2.75e-295	1.49e-293	20760.8	20765.8	20953.4	9246.3	9286.83	9079.4
PLTP	1395.42	-4.38556	0.11943	-36.7207	3.41e-295	1.84e-293	2442.09	2784.83	2763.64	133.754	116.28	131.917
EEF1A2	6422.48	10.5047	0.286244	36.6984	7.76e-295	4.16e-293	6.00515	15.6561	4.83154	12993.2	12218.7	13296.4
TUBB6	4385.81	-2.67683	0.0729718	-36.6831	1.36e-294	7.26e-293	8045.9	7602.99	7106.23	1154.65	1174.22	1230.86
ITGA3	18656.9	-1.42876	0.0389699	-36.6631	2.83e-294	1.51e-292	27981	26659.4	26982.2	10121.6	9996.97	10200.1
CRIM1	8158.93	-1.66323	0.0453676	-36.6613	3.02e-294	1.61e-292	12516.7	12198	12491.5	3869.76	4056.3	3821.24
PTGFRN	6508.41	1.46824	0.0400605	36.6506	4.48e-294	2.38e-292	3419.93	3437.49	3508.67	9451.93	9537.04	9695.37
SNAPC1	3570.81	-3.07601	0.0839489	-36.6414	6.27e-294	3.31e-292	6392.48	6296.68	6465.57	768.857	826.419	674.849
MYH9	31473.3	-1.6471	0.0449595	-36.6353	7.84e-294	4.14e-292	46343.7	47259.9	49533	14916.7	15350	15436.5
ZNF185	2336.59	-4.89283	0.133593	-36.6248	1.15e-293	6.05e-292	4529.88	4401.32	4633.45	182.888	119.395	152.632
LITAF	2205.34	7.93027	0.216818	36.5758	6.95e-293	3.64e-291	24.0206	22.5056	7.73047	4285.58	4215.15	4677.07
PARVA	2542.66	-2.30959	0.0631822	-36.5545	1.51e-292	7.9e-291	4348.73	4265.3	4080.72	838.008	879.368	843.834
CORO2A	1271.11	3.76258	0.103146	36.4781	2.47e-291	1.29e-289	187.16	152.647	183.599	2300.2	2425.27	2377.78
NAV3	3379.15	-8.70904	0.238749	-36.4779	2.49e-291	1.3e-289	7609.52	6280.05	6337.05	14.5582	22.8407	10.9023
BICC1	1781.41	2.89133	0.0792707	36.4741	2.86e-291	1.48e-289	416.357	425.65	427.108	2987.17	3136.45	3295.75
ASAP2	1766.33	-2.84183	0.0783172	-36.2861	2.68e-288	1.39e-286	3033.6	3215.37	3052.57	452.215	405.942	438.271
NDRG1	14273.2	3.88711	0.107138	36.2815	3.17e-288	1.64e-286	1775.52	1781.86	1864.01	23528.8	25930.4	30758.5
BCOR	3820.04	2.48695	0.0687037	36.1983	6.48e-287	3.33e-285	1108.95	1157.57	1203.05	6594.88	6727.63	6128.16
PPL	4178.59	9.7319	0.268884	36.1938	7.63e-287	3.92e-285	8.00686	13.6991	7.73047	8434.68	8312.98	8294.43
TRAM2	5703.46	-1.66223	0.0459438	-36.1796	1.27e-286	6.52e-285	8490.28	8635.31	8877.48	2684.17	2773.07	2760.45
RHOF	3816	5.29424	0.146654	36.1001	2.26e-285	1.15e-283	201.172	223.099	144.946	7550.26	6862.6	7913.95
TMEM56	1479.95	3.17558	0.088035	36.0718	6.27e-285	3.19e-283	310.266	280.831	293.758	2600.46	2590.35	2804.06
GLIPR1	1309.26	-4.87334	0.135115	-36.0682	7.16e-285	3.64e-283	2445.1	2734.92	2415.77	83.7098	75.7897	100.301
FUT8	2076.05	-3.23163	0.0896024	-36.0664	7.64e-285	3.87e-283	3802.26	3743.76	3712.56	424.918	350.917	421.917
HSD3B7	1057.06	4.12222	0.114361	36.0456	1.61e-284	8.15e-283	105.09	118.399	120.789	2009.95	2086.81	1901.35
ABCA7	1427.95	3.8699	0.107591	35.9685	2.6e-283	1.31e-281	171.147	169.281	207.756	2637.77	2582.04	2799.7
GNB1	10281.3	-1.40164	0.0390319	-35.9101	2.13e-282	1.07e-280	15181	14705	14863.8	5661.33	5540.95	5735.68
RPL10	32600.9	-1.70702	0.0476183	-35.8479	1.98e-281	9.93e-280	49446.4	49512.4	50784.3	15584.6	15713.4	14564.3
SEL1L3	1281.95	5.32162	0.148461	35.8453	2.17e-281	1.09e-279	78.0669	58.7103	51.2143	2654.15	2454.34	2395.23
PPM1H	1145.41	3.29044	0.0919902	35.7694	3.3e-280	1.65e-278	213.183	227.013	197.127	2051.8	2065.01	2118.31
IFI16	9829.94	-1.70407	0.0477776	-35.6668	1.29e-278	6.43e-277	15247.1	15279.4	14600.9	4557.64	4517.27	4777.37
BCL2L1	5092.03	1.86234	0.0522573	35.6378	3.63e-278	1.8e-276	2130.83	2174.24	2284.35	7797.75	8112.61	8052.4
P3H3	1526.46	-2.657	0.0746634	-35.5863	2.28e-277	1.13e-275	2657.28	2551.94	2696.97	428.558	417.362	406.654
IGFBP3	3545.64	5.35865	0.150803	35.5341	1.46e-276	7.22e-275	188.161	175.152	143.014	6173.6	6482.61	8111.28
RBM47	1103.46	5.82419	0.163917	35.5314	1.61e-276	7.93e-275	35.03	30.3337	49.2817	2088.2	2169.87	2248.04
ZNF740	3876.24	1.84223	0.0518598	35.5234	2.14e-276	1.05e-274	1668.43	1711.41	1692.01	6054.41	6240.71	5890.49
NCOA7	2692.1	2.19391	0.0617934	35.5041	4.26e-276	2.08e-274	1014.87	963.828	918.959	4464.83	4381.27	4408.87
CD274	1831.2	-7.85232	0.221502	-35.4503	2.87e-275	1.4e-273	3634.11	3738.87	3566.64	13.6483	18.6879	15.2632
OPN3	2473.41	2.38085	0.0671877	35.4358	4.8e-275	2.34e-273	848.727	778.89	763.384	4230.08	4131.06	4088.34
CELSR2	2103.89	4.59377	0.129678	35.4245	7.16e-275	3.48e-273	140.12	157.539	203.891	3885.23	4093.68	4142.86
TMEM123	20448.3	-1.48937	0.0420816	-35.3924	2.23e-274	1.08e-272	30173.9	30354.2	29941.1	10997.8	10332.3	10890.3
SCARA3	1328.21	6.95331	0.196554	35.3761	3.98e-274	1.92e-272	21.018	17.6131	25.124	2743.32	2612.15	2550.04
DYNC2H1	4216.25	-2.96976	0.0841209	-35.3035	5.19e-273	2.5e-271	7373.32	7659.74	7402.89	1049.1	860.68	951.767
TEX10	2125.77	-2.17052	0.0615279	-35.277	1.32e-272	6.36e-271	3553.05	3472.72	3411.07	773.406	792.158	752.255
Homo_sapiens_newGene_8869	1058.74	-4.88295	0.138892	-35.1565	9.26e-271	4.44e-269	2019.73	1995.17	2129.74	69.1516	83.0572	55.6015
HMGA1	56517.5	-1.54382	0.0439308	-35.1421	1.53e-270	7.33e-269	81848.2	83415.6	87240.3	29451.3	28308	28841.9
EVA1C	1017.87	4.62158	0.131732	35.0832	1.22e-269	5.8e-268	73.0626	77.3019	87.9341	2081.83	1856.33	1930.79
EPHB2	2687.03	-4.98298	0.142278	-35.0229	1.01e-268	4.8e-267	5052.33	5085.29	5490.56	156.501	205.566	131.917
DIXDC1	1833.06	2.17588	0.0621886	34.9883	3.39e-268	1.61e-266	668.573	676.147	648.393	2999.91	3038.85	2966.5
PITRM1	2757.7	-2.27226	0.0649443	-34.9878	3.44e-268	1.63e-266	4438.8	4528.52	4741.68	949.015	981.113	907.067
KIAA1549	4495.5	2.43097	0.0695026	34.9767	5.09e-268	2.4e-266	1431.23	1318.05	1469.76	7263.65	7587.27	7903.04
ADORA2B	1592.86	-4.53139	0.129905	-34.8824	1.37e-266	6.47e-265	3130.68	2904.2	3124.08	105.547	143.274	149.361
PLXNB2	6068.77	1.87983	0.0540127	34.8036	2.15e-265	1.01e-263	2493.14	2575.43	2710.5	9312.72	9708.34	9612.52
ITPR1	2609.96	3.01178	0.0866588	34.7544	1.19e-264	5.57e-263	570.489	531.328	625.202	4461.19	4576.45	4895.11
PRKCA	2975.62	-1.88873	0.0543558	-34.7475	1.51e-264	7.07e-263	4663	4738.9	4657.61	1312.97	1242.74	1238.5
BAHCC1	2972.07	9.14647	0.263306	34.7371	2.17e-264	1.01e-262	6.00515	11.7421	13.5283	5786.9	6116.12	5898.12
ADD1	8125.06	-2.36017	0.068015	-34.7008	7.66e-264	3.57e-262	12595.8	13780.3	14427	2654.15	2631.87	2661.24
SPATS2L	3090.33	-3.74202	0.107934	-34.6696	2.27e-263	1.05e-261	6225.34	5956.16	5071.19	439.477	402.827	446.992
MEST	1063.92	5.45473	0.157786	34.5705	7.02e-262	3.25e-260	37.0317	61.6458	43.4839	2026.32	2062.93	2152.1
FAM83A	1810.63	5.13339	0.148677	34.5271	3.15e-261	1.45e-259	81.0695	90.0225	129.485	3596.79	3440.64	3525.79
Homo_sapiens_newGene_24414	927.558	4.29868	0.124516	34.5232	3.6e-261	1.66e-259	100.086	93.9365	75.3721	1797.94	1729.67	1768.35
ITPR3	12808.1	1.63893	0.0475579	34.4619	2.99e-260	1.38e-258	6297.4	6017.81	6362.17	18922.1	19265.1	19983.8
TBC1D1	2540.42	-2.16493	0.0631188	-34.2993	8.04e-258	3.69e-256	4033.46	4121.46	4307.8	922.628	903.247	953.947
CYSTM1	1637.51	2.72304	0.0794962	34.2537	3.84e-257	1.76e-255	410.352	451.091	430.974	2966.24	2813.56	2752.82
ST3GAL4	1733.23	2.63819	0.0770494	34.2402	6.1e-257	2.79e-255	499.428	444.241	495.716	3023.56	2913.23	3023.19
MRI1	2740.57	2.01305	0.0588207	34.2235	1.08e-256	4.93e-255	1072.92	1139.96	1052.31	4451.18	4378.15	4348.91
FNBP4	6703.69	1.65949	0.0485221	34.2007	2.36e-256	1.07e-254	3313.84	3213.41	3143.4	9884.13	10294.9	10372.4
TKT	25752	1.58252	0.046286	34.1901	3.4e-256	1.54e-254	12431.7	12794.9	13450	38999.7	38125.3	38710.6
DPY19L1	3389.99	-2.17469	0.0636494	-34.1667	7.56e-256	3.42e-254	5684.87	5639.13	5326.29	1195.6	1204.33	1289.74
CTSK	939.646	-5.1414	0.150486	-34.1653	7.93e-256	3.58e-254	1797.54	1913.96	1770.28	48.2242	44.6432	63.2331
B4GALT1	7582.12	1.68662	0.0494755	34.09	1.04e-254	4.67e-253	3515.01	3543.17	3724.15	11630.2	11249.1	11831.1
BEST1	3444.73	3.76283	0.110399	34.0838	1.28e-254	5.76e-253	481.413	514.694	422.277	6715.9	6794.08	5740.04
PREX1	3443.15	-1.70833	0.0501276	-34.0796	1.48e-254	6.63e-253	5203.46	5279.04	5334.02	1575.02	1611.31	1656.05
PITPNM1	4475.76	1.89307	0.0555809	34.0598	2.91e-254	1.3e-252	1863.6	1846.44	1985.76	6881.5	7210.4	7066.84
SP100	3030.6	-2.40643	0.0706588	-34.0571	3.19e-254	1.42e-252	5150.41	4840.67	5306.97	974.492	915.705	995.376
BMP2	2768.37	2.45804	0.0721886	34.0503	4.02e-254	1.79e-252	847.727	791.611	917.993	4706.86	4688.58	4657.44
C19orf71	969.464	2.98849	0.0879411	33.9829	3.99e-253	1.77e-251	217.186	217.228	216.453	1703.31	1740.05	1722.56
RMND5A	2887.58	1.78883	0.0527555	33.908	5.08e-252	2.25e-250	1261.08	1310.22	1317.08	4490.31	4409.3	4537.52
SH3BGRL3	3505.6	-2.47715	0.0730626	-33.9045	5.71e-252	2.52e-250	5952.1	5566.72	6312.89	1080.95	1078.7	1042.26
PGM2	3724.84	-1.77118	0.0522606	-33.8913	8.96e-252	3.95e-250	5853.02	5841.68	5590.09	1687.85	1653.88	1722.56
ENG	5873.68	-1.96848	0.0581127	-33.8735	1.64e-251	7.19e-250	9083.79	9287.97	9695.94	2325.68	2341.17	2507.52
ABR	2322.29	-2.59322	0.076559	-33.8722	1.71e-251	7.5e-250	3886.33	3890.54	4177.35	696.975	621.891	660.677
ANXA6	4291.1	-1.62772	0.0480735	-33.8589	2.68e-251	1.17e-249	6374.46	6484.56	6592.16	2091.84	2051.51	2152.1
GRB10	1260.85	-3.62823	0.107556	-33.7333	1.88e-249	8.21e-248	2186.87	2373.85	2438.96	201.086	170.267	194.06
ATOX1	1580.65	-2.19098	0.0649513	-33.7326	1.92e-249	8.38e-248	2593.22	2572.49	2614.83	574.14	571.018	558.195
SYNCRIP	12292	-1.22847	0.0364367	-33.7152	3.47e-249	1.51e-247	17397.9	17262.8	17029.3	7263.65	7293.46	7505.11
GSTO1	4875.42	-2.5987	0.0771156	-33.6987	6.04e-249	2.62e-247	8377.18	8510.06	8222.32	1440.36	1459.73	1242.86
SPARC	6018.67	-10.7374	0.318768	-33.6841	9.89e-249	4.28e-247	12001.3	12006.3	12083.7	8.18901	9.34393	3.27068
AEBP1	2923.67	-9.13071	0.27122	-33.6654	1.86e-248	8.02e-247	5555.76	6152.84	5801.72	6.36923	16.6114	8.7218
MYO5C	1944.49	8.32264	0.247581	33.6158	9.85e-248	4.24e-246	13.0112	14.6776	8.69678	3775.13	3997.13	3858.31
OTUD1	1449.35	2.84586	0.0848137	33.5543	7.79e-247	3.35e-245	382.328	341.498	338.208	2458.52	2585.15	2590.38
ZNF219	1285.3	4.5162	0.134697	33.5286	1.84e-246	7.9e-245	107.092	105.679	110.159	2690.54	2187.52	2510.79
Homo_sapiens_newGene_8333	2921.99	-2.98169	0.0889709	-33.5131	3.11e-246	1.33e-244	5563.77	5255.55	4741.68	628.734	671.725	670.489
CXXC5	1622.45	7.74568	0.231192	33.5032	4.33e-246	1.85e-244	9.00772	16.6346	19.3262	3156.41	3098.03	3435.3
ANKRD10	2147.14	2.31319	0.0691132	33.4695	1.34e-245	5.7e-244	675.579	764.213	717.967	3590.42	3565.23	3569.4
SH3BP5L	5666.67	-1.6571	0.0495416	-33.4488	2.68e-245	1.14e-243	8433.23	8768.39	8614.64	2768.79	2789.68	2625.26
GPRIN3	910.676	5.75782	0.172235	33.4301	5.01e-245	2.13e-243	31.0266	28.3767	39.6186	1702.4	1795.07	1867.56
PLEKHA6	1792.99	3.73147	0.111996	33.3179	2.13e-243	8.99e-242	224.192	235.82	292.791	3293.8	3244.42	3466.92
FAM102A	3478.13	1.60501	0.048244	33.2686	1.1e-242	4.64e-241	1699.46	1718.26	1745.15	5269.17	5136.05	5300.68
NDST1	4355.82	-1.63213	0.0490618	-33.2668	1.17e-242	4.92e-241	6411.5	6571.64	6776.72	2126.41	2109.65	2139.02
CREB3L1	792.7	-5.34979	0.161336	-33.1594	4.14e-241	1.74e-239	1558.34	1494.18	1589.58	36.3956	37.3757	40.3383
NLRP1	1190.3	-6.95102	0.209791	-33.1331	9.93e-241	4.16e-239	2338	2426.69	2321.07	27.2967	13.4968	15.2632
GOLIM4	5632.19	1.43516	0.0433284	33.1229	1.39e-240	5.81e-239	3053.62	2980.53	3089.29	8276.36	8320.25	8073.12
E2F2	759.157	4.54259	0.13721	33.1069	2.36e-240	9.87e-239	55.0472	66.5384	65.709	1503.14	1448.31	1416.2
ADAMTSL4	2480.81	5.9317	0.179388	33.0663	9.07e-240	3.78e-238	108.093	54.7963	77.3047	4767.82	4974.09	4902.74
ANKRD33B	3616.19	1.68703	0.0510995	33.0146	5.02e-239	2.09e-237	1719.47	1673.24	1749.02	5601.28	5384.18	5569.96
SPRY4	2817.63	-2.02503	0.0613495	-33.0082	6.2e-239	2.57e-237	4664	4381.75	4524.26	1071.85	1141	1122.93
GLIS2	2199.15	2.35175	0.0712496	33.0072	6.4e-239	2.65e-237	678.582	713.33	769.182	3652.3	3751.07	3630.45
STOM	4117.96	1.61222	0.0488631	32.9947	9.69e-239	4e-237	2042.75	1966.8	2080.46	6246.39	6256.28	6115.07
RFLNB	1131.88	-3.00008	0.0909534	-32.9848	1.34e-238	5.53e-237	1975.69	1956.03	2104.62	249.31	243.98	261.654
MMP2	4267.2	-9.35531	0.28401	-32.9401	5.87e-238	2.41e-236	7583.5	7638.21	10343.4	19.1077	12.4586	6.54135
IGSF3	1358.43	3.64783	0.110778	32.9293	8.36e-238	3.43e-236	176.151	195.701	229.981	2493.1	2605.92	2449.74
PDXK	5108.53	1.47038	0.0447162	32.8824	3.93e-237	1.61e-235	2666.29	2701.65	2759.78	7406.5	7662.02	7454.96
PKDCC	754.057	4.93408	0.150058	32.8811	4.1e-237	1.67e-235	44.0377	56.7533	42.5176	1480.39	1467	1433.65
RXRA	2139.67	2.63552	0.0801882	32.8667	6.58e-237	2.68e-235	592.508	556.77	630.033	3631.37	3554.85	3872.48
MX2	1091.63	-6.87363	0.209379	-32.8286	2.3e-236	9.35e-235	2160.85	2139.01	2194.49	19.1077	14.535	21.8045
SDHA	8383.27	1.20592	0.0367625	32.8031	5.33e-236	2.16e-234	4986.27	5135.2	5088.58	11599.3	11745.3	11745
FUS	10677.6	-1.56205	0.0476511	-32.7809	1.1e-235	4.47e-234	15814.6	16039.7	16002.1	5250.06	5655.15	5303.95
SLC9A3R2	2620.77	-2.0534	0.0626455	-32.7781	1.21e-235	4.88e-234	4181.58	4226.16	4266.25	1076.4	983.189	991.015
EIF5A	17489.6	-1.35241	0.0412654	-32.7736	1.4e-235	5.65e-234	24739.2	24959.7	25709.6	10098	9809.05	9622.33
IGF2BP2	4905.66	-1.64093	0.0500907	-32.7592	2.24e-235	9.03e-234	7323.28	7464.04	7498.55	2303.84	2473.03	2371.24
MGLL	11676.7	-1.19698	0.0365413	-32.757	2.42e-235	9.7e-234	16358	16270.6	16152.8	7096.23	6948.77	7233.65
TMEM156	1407.69	-7.16986	0.21895	-32.7466	3.4e-235	1.36e-233	2902.49	2829.84	2656.38	27.2967	7.2675	22.8947
HOXB2	1700.21	-7.13084	0.217768	-32.7452	3.56e-235	1.42e-233	3057.62	3540.23	3531.86	26.3868	34.2611	10.9023
ADRB2	1317.85	-3.99764	0.122167	-32.7228	7.41e-235	2.96e-233	2405.06	2569.56	2466.99	151.952	182.726	130.827
SMOX	2867.01	1.8505	0.0566332	32.6752	3.52e-234	1.4e-232	1227.05	1227.05	1280.36	4490.31	4605.52	4371.8
ARHGDIB	2058.74	-8.08857	0.247593	-32.6688	4.33e-234	1.72e-232	4368.74	3634.17	4304.9	17.2879	20.7643	6.54135
SP110	956.217	-3.09515	0.094849	-32.6324	1.42e-233	5.64e-232	1740.49	1717.28	1677.51	191.077	197.261	213.684
BMI1	3130.81	-1.9998	0.0612921	-32.6274	1.68e-233	6.63e-232	4882.18	5117.58	5029.64	1298.41	1268.7	1188.35
ARHGDIA	9448.7	-1.5485	0.0474678	-32.6221	2e-233	7.88e-232	13622.7	13993.6	14632.8	4855.17	4777.86	4810.07
UCP2	1693.36	6.7871	0.208144	32.6078	3.18e-233	1.25e-231	18.0154	31.3122	41.5513	2969.88	3549.66	3549.77
TMTC1	2926.47	9.42392	0.289491	32.5534	1.88e-232	7.37e-231	8.00686	10.7636	6.76416	5737.76	5824.38	5971.16
NEXN	933.373	-4.85941	0.149363	-32.5343	3.49e-232	1.37e-230	1847.58	1704.56	1863.04	75.5208	55.0254	54.5113
PLEKHO1	918.398	-4.50318	0.13862	-32.4859	1.69e-231	6.61e-230	1697.45	1820.02	1761.58	88.2593	82.0189	61.0526
APBB2	2492.5	-2.15609	0.0665037	-32.4207	1.4e-230	5.49e-229	3923.36	4230.08	4062.36	949.015	891.826	898.346
SEL1L	4137.21	-1.43073	0.0441364	-32.416	1.63e-230	6.36e-229	6099.23	5973.78	6033.63	2226.5	2273.69	2216.43
LMTK2	3477.76	1.94251	0.0599571	32.3983	2.9e-230	1.13e-228	1468.26	1381.65	1458.16	5470.26	5731.98	5356.28
TRNP1	1723.3	-4.12523	0.12737	-32.3878	4.08e-230	1.58e-228	3537.03	3098.93	3145.33	218.374	174.42	165.714
HGS	8063.49	-1.56082	0.0481965	-32.3844	4.55e-230	1.76e-228	11819.1	11929	12383.2	4008.06	4015.81	4225.71
ACTR1A	5701.9	-1.53752	0.0474823	-32.3809	5.11e-230	1.97e-228	8357.16	8416.12	8674.55	3012.64	2872.74	2878.19
TUSC3	969.09	-5.49392	0.169917	-32.3329	2.41e-229	9.31e-228	2016.73	1838.61	1832.12	32.756	53.9872	40.3383
SCRN1	13542.8	-1.17162	0.0362543	-32.3168	4.06e-229	1.56e-227	18965.3	18611.2	18697.1	8169.9	8486.37	8327.14
NONO	10603.3	-1.32157	0.0409618	-32.2634	2.28e-228	8.77e-227	15202	15053.3	15181.7	5951.59	5968.7	6262.25
PRRG4	1142.22	7.08582	0.219651	32.2595	2.59e-228	9.94e-227	20.0172	19.5701	10.6294	2225.59	2357.79	2219.7
PTPRA	2145.66	-1.87376	0.0581525	-32.2215	8.83e-228	3.38e-226	3374.89	3429.66	3310.57	938.096	912.591	908.158
TMSB4X	27678.6	1.48596	0.046129	32.2131	1.16e-227	4.42e-226	14202.2	14705	14784.5	42301.7	39521.7	40556.4
AGPAT4	1008.48	-4.25438	0.132239	-32.1719	4.36e-227	1.66e-225	2019.73	1842.53	1887.2	93.7186	119.395	88.3083
LMO7	3617.18	2.6224	0.0815415	32.1604	6.32e-227	2.41e-225	1068.92	975.57	987.567	5775.07	6622.77	6273.16
GLI3	1211.92	-3.26944	0.101671	-32.1571	7.03e-227	2.67e-225	2178.87	2169.35	2241.84	248.4	234.636	198.421
FRAT2	1833.29	2.28326	0.071063	32.1301	1.68e-226	6.36e-225	606.52	604.716	662.888	2982.62	3033.66	3109.32
NR2F6	4566.23	1.86851	0.0582124	32.0981	4.69e-226	1.77e-224	1929.65	1909.06	2051.47	7371.93	7215.59	6919.66
PSCA	1389.4	4.29909	0.134028	32.0761	9.5e-226	3.59e-224	157.135	140.905	105.328	2606.83	2710.78	2615.45
ABCA5	1200.18	3.07699	0.0961147	32.0138	7.02e-225	2.64e-223	257.22	277.896	228.049	2184.65	2127.3	2125.94
PFDN1	3165.3	-1.96843	0.0615113	-32.0011	1.05e-224	3.96e-223	5189.45	4932.65	5005.48	1332.99	1224.05	1307.18
Homo_sapiens_newGene_18486	1016.99	4.15262	0.129767	32.0006	1.07e-224	4.02e-223	99.0849	102.743	122.721	1831.61	1866.71	2079.06
PSMD3	4893.35	-1.55689	0.04868	-31.9822	1.93e-224	7.22e-223	7307.26	7192.99	7413.52	2550.42	2399.31	2496.62
NSMAF	2386.42	-1.87533	0.0586611	-31.9688	2.96e-224	1.11e-222	3808.26	3736.91	3704.83	983.591	1036.14	1048.8
FAM3C	2946.57	-1.87881	0.0589088	-31.8935	3.28e-223	1.22e-221	4701.03	4514.82	4683.7	1234.72	1316.46	1228.68
LLGL2	2301.83	7.12749	0.223494	31.8912	3.54e-223	1.32e-221	19.0163	51.8608	27.0566	4655.91	4709.34	4347.82
HK1	7805.86	-1.61191	0.0506855	-31.8022	6.04e-222	2.25e-220	11292.7	11999.4	11995.8	3758.75	3851.78	3936.8
LAMC1	15982.6	-1.20048	0.0377926	-31.765	1.97e-221	7.31e-220	22184	21825.6	22810.7	9673.04	9799.71	9602.7
ANLN	12403.2	-1.28332	0.0404176	-31.7515	3.03e-221	1.12e-219	17852.3	17198.2	17695	7056.19	7301.76	7315.41
CXCL3	966.749	-4.45288	0.140376	-31.7211	7.96e-221	2.94e-219	1869.6	1792.62	1884.3	72.7912	104.86	76.3158
CYBRD1	2316.04	-2.3147	0.0729778	-31.7178	8.82e-221	3.25e-219	3965.4	3902.28	3702.89	788.874	726.75	810.037
CALM2	19804.1	-1.28463	0.0405116	-31.7102	1.13e-220	4.14e-219	28663.6	28093.9	27489.5	11808.5	11474.3	11294.7
SEC23IP	3019.89	-1.55392	0.0490287	-31.6941	1.87e-220	6.88e-219	4514.87	4473.73	4526.19	1503.14	1550.05	1551.39
MT-ND1	84229.9	1.22686	0.038783	31.634	1.26e-219	4.62e-218	50224	49287.3	51772.9	116370	117250	120475
Homo_sapiens_newGene_10024	2116.29	8.61016	0.272784	31.564	1.15e-218	4.22e-217	15.0129	11.7421	5.79785	3897.06	4625.25	4142.86
SEMA3F	1069.7	3.5119	0.111284	31.5581	1.39e-218	5.07e-217	178.153	147.754	191.329	1952.62	2011.02	1937.33
Homo_sapiens_newGene_3445	933.643	2.88351	0.0914283	31.5385	2.58e-218	9.39e-217	214.184	230.927	223.217	1604.14	1678.79	1650.6
ZFHX3	3313.4	2.8463	0.0903302	31.51	6.34e-218	2.31e-216	730.626	836.622	859.048	5486.63	5788.05	6179.4
VPS35L	1457.78	-2.28405	0.0725674	-31.4748	1.92e-217	6.98e-216	2338	2468.77	2450.56	507.718	492.114	489.511
RAP2B	4145.69	-1.90123	0.0605003	-31.4251	9.18e-217	3.33e-215	6465.54	6652.86	6504.22	1828.88	1645.57	1777.07
FOXF2	1147.84	-2.81603	0.0896533	-31.4103	1.47e-216	5.3e-215	2014.73	2061.71	1953.88	285.705	265.783	305.263
BCCIP	3878.2	-1.48222	0.0472043	-31.4001	2.01e-216	7.27e-215	5728.91	5603.9	5802.68	2049.07	2011.02	2073.61
GSTP1	16473.4	1.28378	0.0409601	31.3422	1.24e-215	4.48e-214	9510.15	9445.51	9821.56	23819.1	23458.5	22785.7
PARP9	2367.98	-2.15204	0.0686677	-31.3398	1.34e-215	4.81e-214	3661.14	3996.22	3940.61	868.035	854.451	887.443
PLS3	14415.2	-1.31133	0.0418442	-31.3384	1.4e-215	5.03e-214	20845.9	20464.5	20338.9	8306.38	8023.32	8512.48
FKBP11	1133.42	-2.8641	0.091449	-31.3191	2.56e-215	9.18e-214	1911.64	2028.44	2037.94	259.319	270.974	292.18
PPARD	2505.85	-2.17475	0.069449	-31.3144	2.97e-215	1.06e-213	4170.57	3914.02	4224.7	929.907	864.833	931.052
CHMP3	2319.28	-2.05515	0.065657	-31.3013	4.47e-215	1.6e-213	3887.33	3685.05	3643.95	880.773	934.393	884.173
WDR1	9041.55	-1.24355	0.039736	-31.2952	5.42e-215	1.93e-213	12660.9	12672.6	12805.5	5234.6	5492.15	5383.53
SLC48A1	1670.57	3.57386	0.114452	31.2258	4.76e-214	1.69e-212	219.188	257.347	299.556	3091.81	3065.85	3089.7
ARHGAP31	834.992	-6.11413	0.196028	-31.1901	1.45e-213	5.15e-212	1685.44	1613.56	1640.79	31.8461	18.6879	19.6241
PTDSS2	2807.02	1.68493	0.0541484	31.1169	1.42e-212	5.05e-211	1311.12	1378.71	1305.48	4259.19	4245.26	4342.37
STK11	1319.79	-3.75508	0.120774	-31.0918	3.11e-212	1.1e-210	2436.09	2522.59	2411.91	150.132	194.146	203.872
CUL4A	5422.87	1.36173	0.0438844	31.0299	2.13e-211	7.53e-210	3076.64	3085.23	2953.04	7892.38	7754.42	7775.49
YOD1	4379.95	2.00002	0.0645034	31.0065	4.41e-211	1.55e-209	1852.59	1703.58	1699.74	6838.73	6874.02	7311.05
NEDD4L	5189.21	-2.05275	0.0662142	-31.0017	5.11e-211	1.8e-209	8192.02	8355.46	8541.2	2074.55	1864.63	2107.41
MAMLD1	1461.7	2.74892	0.0886922	30.994	6.5e-211	2.28e-209	392.336	340.52	402.951	2583.18	2564.39	2486.8
REEP6	853.489	5.33564	0.172246	30.9769	1.1e-210	3.86e-209	52.0446	34.2477	37.686	1767.92	1679.83	1549.21
VEGFC	1731.93	-2.08582	0.0673494	-30.9701	1.36e-210	4.76e-209	2878.47	2763.3	2768.47	649.661	686.26	645.413
ARHGAP24	892.476	-5.3997	0.17444	-30.9545	2.21e-210	7.72e-209	1874.61	1801.43	1554.79	40.0351	42.5668	41.4286
EIF4B	31276.8	1.09317	0.035343	30.9305	4.65e-210	1.62e-208	19803	20250.2	19836.4	42654.7	41710.3	43406.2
HDAC9	961.762	-5.07899	0.164296	-30.9137	7.81e-210	2.72e-208	1837.58	1735.87	2030.21	43.6747	64.3693	58.8722
APLP2	16025.3	2.37432	0.0768112	30.9111	8.47e-210	2.94e-208	4936.23	5432.66	5176.51	24594.3	27607.2	28404.7
NRARP	800.977	5.75443	0.186253	30.8958	1.36e-209	4.72e-208	32.0275	25.4411	29.9556	1470.38	1561.47	1686.58
CAT	2121.56	1.76708	0.0571995	30.8933	1.47e-209	5.08e-208	963.826	956.978	970.174	3352.03	3230.92	3255.41
SLC16A5	1027.88	5.96553	0.193144	30.8864	1.82e-209	6.28e-208	25.0214	43.0542	28.9893	2187.37	1838.68	2044.17
PAWR	4453.43	1.37548	0.0445598	30.8682	3.2e-209	1.1e-207	2539.18	2426.69	2467.95	6400.16	6460.81	6425.79
NNT	5947.27	1.37707	0.0446298	30.8555	4.72e-209	1.62e-207	3271.8	3389.54	3258.39	8683.99	8675.32	8404.55
PDK4	664.529	5.15354	0.167023	30.8552	4.77e-209	1.64e-207	32.0275	36.2047	40.585	1242	1323.72	1312.63
TMEM183A	3901.74	1.64381	0.0532809	30.8518	5.3e-209	1.82e-207	1873.61	1868.95	1932.62	5952.5	5709.14	6073.65
FRMD6	3064.57	-2.55781	0.0829469	-30.8367	8.44e-209	2.89e-207	5197.45	5389.61	5132.06	950.835	798.387	919.06
MYCBP2	6225.33	1.45504	0.047186	30.8363	8.55e-209	2.92e-207	3381.9	3277.01	3323.13	8884.16	9077.11	9408.64
MTCL1	4504.66	-2.46737	0.0800668	-30.8164	1.58e-208	5.39e-207	7341.29	7673.44	7872.52	1265.66	1499.18	1375.86
PLK2	7469.12	-1.27796	0.0414722	-30.8149	1.66e-208	5.64e-207	10587.1	10584.5	10557.9	4372.02	4240.07	4473.19
AP5Z1	2236.87	-2.02814	0.0658974	-30.7772	5.29e-208	1.8e-206	3508.01	3764.31	3505.77	869.855	880.406	892.895
SELENOM	1033.25	4.70114	0.152803	30.7659	7.49e-208	2.54e-206	60.0515	89.044	80.2036	2015.41	2122.11	1832.67
LRRC8C	1057.28	-6.99431	0.227626	-30.7272	2.46e-207	8.34e-206	2119.82	2070.52	2103.65	17.2879	6.22929	26.1654
Homo_sapiens_newGene_14537	620.585	3.98019	0.129611	30.7087	4.35e-207	1.47e-205	72.0618	77.3019	72.4731	1155.56	1154.49	1191.62
IL7R	1235.88	-4.87633	0.159054	-30.6584	2.04e-206	6.89e-205	2501.14	2269.15	2402.24	101.908	61.2547	79.5864
SMAP2	2528.13	-1.80257	0.0588271	-30.6418	3.4e-206	1.14e-204	3889.33	3883.69	4017.91	1170.12	1109.85	1097.86
ID1	3331.49	2.49847	0.0815531	30.6361	4.05e-206	1.36e-204	900.772	1062.66	1041.68	5788.72	5492.15	5702.97
EGFL7	1275.14	7.75172	0.253458	30.5839	2e-205	6.73e-204	10.0086	7.82804	17.3936	2517.66	2610.07	2487.89
PLAUR	3729.93	-2.4688	0.0807695	-30.566	3.46e-205	1.16e-203	6376.47	6330.93	6245.25	1022.72	1191.87	1212.33
SPRED1	2977.09	-4.74542	0.155356	-30.5454	6.5e-205	2.17e-203	5707.89	5737.96	5775.63	252.039	155.732	233.308
TES	1968.19	3.8309	0.125427	30.5429	7.03e-205	2.35e-203	289.248	270.067	216.453	3964.39	3417.8	3651.16
C1S	797.598	3.88141	0.127086	30.5416	7.31e-205	2.44e-203	88.0755	96.872	118.856	1502.23	1480.49	1499.06
ANKRD1	6348.14	-11.206	0.367089	-30.5266	1.16e-204	3.84e-203	13347.4	12329.2	12395.8	2.72967	9.34393	4.3609
Homo_sapiens_newGene_7557	866.032	-3.9472	0.129461	-30.4896	3.58e-204	1.19e-202	1737.49	1620.4	1522.9	116.466	98.6304	100.301
FLNC	14711.1	-12.8337	0.42164	-30.4376	1.75e-203	5.79e-202	28142.1	29277.9	30833.9	1.81978	2.07643	8.7218
POLR3A	4072.44	-1.46895	0.0482828	-30.4238	2.66e-203	8.8e-202	5869.03	6145.01	5937	2188.28	2157.41	2137.93
KIFC3	8841.79	1.87439	0.0616824	30.3877	7.99e-203	2.64e-201	3545.04	4003.07	3819.82	13637.4	14179.9	13865.5
NCS1	4695.25	-1.5489	0.0509871	-30.3783	1.06e-202	3.5e-201	6880.9	6889.66	7225.09	2409.39	2328.72	2437.74
MYEOV	3505.32	-2.08132	0.068553	-30.3608	1.81e-202	5.96e-201	5777.95	5609.77	5626.81	1416.7	1361.1	1239.59
ABHD2	4497.1	-1.72565	0.056902	-30.3267	5.1e-202	1.68e-200	7027.02	6928.8	6761.26	2068.18	2002.72	2194.62
Homo_sapiens_newGene_2904	981.94	4.8228	0.159085	30.3158	7.11e-202	2.33e-200	57.0489	59.6888	84.0688	1788.84	2044.24	1857.74
TPD52L1	1571.9	7.63912	0.252009	30.3129	7.74e-202	2.53e-200	9.00772	18.5916	19.3262	3614.08	2854.05	2916.35
CDKN2B	975.685	2.59247	0.0855608	30.2997	1.16e-201	3.78e-200	283.243	284.745	264.769	1679.66	1694.37	1647.33
DCBLD1	1949.28	-1.97478	0.0652225	-30.2775	2.27e-201	7.39e-200	3130.68	3042.17	3150.17	767.947	828.495	776.24
PSMC1	3853.57	-1.65163	0.0545916	-30.2543	4.58e-201	1.49e-199	5981.13	5827	5733.11	1937.16	1815.84	1827.22
KCNG1	1652.11	-8.35467	0.276366	-30.2304	9.43e-201	3.07e-199	3435.95	3223.2	3223.61	13.6483	2.07643	14.1729
FERMT1	1874.32	-2.00805	0.0664847	-30.2032	2.15e-200	6.97e-199	3001.57	2985.42	3017.78	708.804	750.629	781.692
CLDN1	2654.19	3.06257	0.101471	30.1818	4.1e-200	1.33e-198	631.541	494.145	576.886	4665	4643.93	4913.65
NR4A1	1784.57	4.64784	0.154115	30.1583	8.35e-200	2.7e-198	147.126	153.625	110.159	3212.82	3906.8	3176.92
Homo_sapiens_newGene_9980	1171.13	7.58847	0.251733	30.1449	1.25e-199	4.04e-198	10.0086	10.7636	15.4609	2258.35	2425.27	2306.92
CPNE7	1064.79	6.60904	0.219354	30.1295	1.99e-199	6.42e-198	25.0214	11.7421	28.0229	2136.42	2263.31	1924.25
SLC22A18	996.474	6.2889	0.208736	30.1285	2.05e-199	6.6e-198	14.012	29.3552	31.8882	2108.21	1822.07	1973.31
HEATR5A	3799.48	2.24572	0.0745744	30.1138	3.2e-199	1.03e-197	1397.2	1339.57	1233.01	6092.62	6124.43	6610.04
RASSF5	1286.09	7.80453	0.259214	30.1084	3.76e-199	1.21e-197	16.0137	2.93552	15.4609	2524.94	2646.41	2510.79
BLVRB	1488.5	2.0661	0.068632	30.104	4.29e-199	1.37e-197	559.48	566.555	595.246	2364.8	2437.73	2407.22
FHL1	1334.98	-6.50996	0.216447	-30.0765	9.85e-199	3.15e-197	2760.37	2715.35	2448.63	38.2154	34.2611	13.0827
MTUS1	1352.87	7.79758	0.259267	30.0755	1.01e-198	3.23e-197	10.0086	15.6561	10.6294	2736.95	2465.76	2878.19
IGFBP4	822.416	3.56808	0.1187	30.0597	1.63e-198	5.2e-197	122.105	137.969	123.687	1582.3	1550.05	1418.38
GADD45A	4335.65	-3.05192	0.101658	-30.0214	5.16e-198	1.64e-196	7224.19	7411.2	8580.82	1005.43	937.508	854.737
SLF1	1924.48	2.23223	0.0743611	30.0188	5.58e-198	1.77e-196	658.564	686.911	680.281	3059.96	3102.19	3358.98
RFTN1	986.326	-3.95311	0.131849	-29.982	1.68e-197	5.34e-196	1730.48	2056.82	1772.21	125.565	117.318	115.564
HECW2	910.208	-3.16383	0.105585	-29.9648	2.83e-197	8.94e-196	1625.39	1699.66	1587.64	173.789	201.414	173.346
CPOX	2232.65	-1.95072	0.0651269	-29.9526	4.07e-197	1.28e-195	3432.94	3568.61	3641.05	905.34	957.234	890.714
PDHA1	3390.98	1.78728	0.0596902	29.9427	5.47e-197	1.73e-195	1503.29	1527.45	1540.3	5474.81	5274.13	5025.94
IFIT2	6013.85	-1.63387	0.0546107	-29.9185	1.13e-196	3.56e-195	9286.96	8766.43	9237.91	2988.99	2991.1	2811.69
GCOM1	897.506	5.95405	0.19972	29.812	2.73e-195	8.6e-194	35.03	27.3981	23.1914	1569.56	1845.95	1883.91
MYBL2	3573.94	1.44678	0.048581	29.7809	6.91e-195	2.17e-193	1978.7	1901.24	1875.6	5227.32	5242.98	5217.82
MYSM1	2746.34	-2.06442	0.0693378	-29.7733	8.65e-195	2.71e-193	4623.96	4497.21	4178.32	1087.32	1041.33	1049.89
CHKA	2285.59	1.93043	0.0649059	29.742	2.2e-194	6.89e-193	945.811	985.355	918.959	3659.58	3489.44	3714.4
JUNB	5828.67	1.87061	0.0629016	29.7387	2.43e-194	7.58e-193	2331	2552.92	2625.46	9243.57	9243.22	8975.83
AGPAT2	2655.61	1.8037	0.0606593	29.735	2.71e-194	8.45e-193	1154.99	1162.46	1230.11	4176.39	3998.16	4211.54
Homo_sapiens_newGene_7488	1658.16	-2.31289	0.0778043	-29.7271	3.43e-194	1.07e-192	2678.3	2844.52	2757.84	533.195	539.872	595.263
AATK	2739.35	9.63749	0.32441	29.7077	6.1e-194	1.9e-192	3.00257	7.82804	9.66308	5580.35	5667.61	5167.67
NMT2	2440.55	-4.71048	0.158752	-29.6719	1.77e-193	5.5e-192	4766.09	4881.76	4454.68	132.844	192.07	215.865
PELO	2108.28	2.62996	0.0886495	29.6669	2.05e-193	6.36e-192	567.486	649.728	542.099	3565.86	3757.3	3567.22
LTBP1	1057.01	3.29649	0.111125	29.6646	2.2e-193	6.8e-192	185.159	180.045	220.318	1824.33	1941.46	1990.75
SSH3	1199.8	2.77883	0.0938645	29.6046	1.3e-192	4.02e-191	329.282	290.616	295.69	2019.05	2061.89	2202.26
PFN1	28316.9	-1.09554	0.0370096	-29.6015	1.43e-192	4.4e-191	37494.1	39010.1	39236	18176.9	18081.5	17902.6
IL11	1059.6	-3.42264	0.115638	-29.598	1.59e-192	4.88e-191	1883.61	1924.72	2005.09	156.501	182.726	204.962
ZC3H12C	2970.8	-1.70024	0.0574786	-29.5804	2.67e-192	8.2e-191	4672	4493.3	4463.38	1346.64	1421.32	1428.2
HIF1A	15274.1	-1.09026	0.0368684	-29.5717	3.45e-192	1.06e-190	21070.1	20542.7	20742.8	9679.41	9625.29	9984.28
PRDM11	738.457	3.36676	0.114118	29.5026	2.67e-191	8.17e-190	127.109	136.991	127.553	1401.23	1359.02	1278.83
STRADB	1103.43	-2.80587	0.095152	-29.4882	4.07e-191	1.25e-189	1897.63	1957.01	1938.41	294.804	247.095	285.639
AKAP2	1047.55	-3.7889	0.128631	-29.4556	1.07e-190	3.25e-189	2097.8	1847.42	1915.22	125.565	163	136.278
SPTLC3	663.951	-4.3688	0.148359	-29.4474	1.36e-190	4.14e-189	1284.1	1250.53	1263.93	49.134	70.5986	65.4135
LAMB1	11111.4	-1.11908	0.0380157	-29.4374	1.82e-190	5.55e-189	15432.2	14980.9	15237.7	6926.08	7148.11	6943.65
EIF4G1	23221.2	-0.979223	0.0332907	-29.4143	3.6e-190	1.09e-188	30436.1	31077.3	30922.8	15415.4	15897.1	15578.2
PSMD1	5139.49	-1.62599	0.0552965	-29.405	4.74e-190	1.44e-188	7764.66	7837.83	7688.92	2573.17	2375.43	2596.92
G0S2	14007.3	-12.8887	0.438366	-29.4016	5.24e-190	1.59e-188	27282.4	27935.3	28814.4	0	6.22929	5.45113
UAP1L1	1819.12	2.07081	0.0705196	29.365	1.54e-189	4.65e-188	738.633	677.126	683.18	2958.05	3004.59	2853.12
SELENON	3235.42	-2.16553	0.0738104	-29.3391	3.3e-189	9.95e-188	5085.36	5133.24	5656.77	1229.26	1155.53	1152.37
DROSHA	4751.6	1.87891	0.0640794	29.3216	5.5e-189	1.66e-187	1920.65	1996.15	2177.09	7480.2	7410.78	7524.74
RAB11FIP1	1208.19	2.61302	0.089147	29.3113	7.44e-189	2.24e-187	357.306	348.348	313.084	2064.54	2152.22	2013.65
COL25A1	675.598	5.23331	0.178765	29.2748	2.17e-188	6.52e-187	32.0275	32.2907	40.585	1419.43	1285.31	1243.95
BMP6	966.322	3.34273	0.114404	29.2186	1.13e-187	3.38e-186	159.136	196.68	164.272	1751.54	1687.1	1839.21
SRGN	11867.8	-1.40621	0.0481496	-29.205	1.67e-187	5.01e-186	17235.8	17360.6	17104.6	6662.21	6189.84	6653.65
TRIM22	994.33	-6.76627	0.231801	-29.19	2.6e-187	7.78e-186	1943.67	1995.17	1973.2	17.2879	30.1082	6.54135
NMNAT2	2364.19	-9.38735	0.321779	-29.1733	4.23e-187	1.26e-185	4862.17	4643.99	4657.61	6.36923	5.19107	9.81203
P4HTM	1384.17	3.93294	0.134949	29.1439	9.99e-187	2.98e-185	168.144	168.303	173.936	2866.15	2228.01	2700.49
FAR2	938.809	-4.36881	0.149964	-29.1325	1.39e-186	4.15e-185	1874.61	1626.28	1872.71	91.8989	97.5922	69.7744
CNN3	8867.65	-1.43847	0.0493802	-29.1304	1.48e-186	4.39e-185	12735.9	12837	13290.6	4645.9	4722.84	4973.61
MME	7869.65	-11.2701	0.387072	-29.1163	2.23e-186	6.62e-185	18490.8	17597.4	11110.6	7.27912	5.19107	6.54135
LMO4	3973.2	-1.42493	0.0489758	-29.0946	4.2e-186	1.24e-184	5924.08	5714.47	5733.11	2204.66	2152.22	2110.68
SLC1A1	692.634	3.19751	0.10996	29.079	6.62e-186	1.96e-184	145.124	125.249	138.182	1242.91	1238.59	1265.75
FAM126A	1165.11	-4.20537	0.144786	-29.0455	1.75e-185	5.18e-184	2133.83	2306.34	2189.65	95.5384	145.35	119.925
NCL	32439.2	-0.87305	0.0300717	-29.0323	2.57e-185	7.59e-184	42307.3	41992.6	41598.6	23205.8	22685	22845.7
GPNMB	2006.94	-2.60803	0.0898947	-29.012	4.64e-185	1.37e-183	3395.91	3602.86	3347.29	582.329	606.317	506.955
PDZD2	860.845	6.88951	0.237512	29.007	5.37e-185	1.58e-183	13.0112	18.5916	11.5957	1685.12	1646.61	1790.15
MYO1B	4350.89	-2.27943	0.0786693	-28.9748	1.37e-184	4.01e-183	7418.36	7007.08	7220.26	1478.57	1363.18	1617.89
RASA1	2149.01	-2.15915	0.0746345	-28.9296	5.07e-184	1.49e-182	3432.94	3508.92	3595.63	837.098	789.043	730.451
RASGRF1	735.066	-4.97939	0.172218	-28.9133	8.12e-184	2.38e-182	1374.18	1373.82	1527.73	50.0439	51.9107	32.7068
CLIP4	2606.25	-3.82991	0.132495	-28.906	1e-183	2.93e-182	5068.34	4859.26	4682.73	329.38	413.209	284.549
PKN1	13297	1.25531	0.0434588	28.8849	1.85e-183	5.38e-182	7545.47	8017.87	7990.4	18838.4	18817.6	18572
JAM3	743.929	-5.78098	0.200284	-28.8639	3.39e-183	9.87e-182	1564.34	1486.35	1332.54	21.8374	29.07	29.4361
EPS8L2	1676.65	8.73446	0.302652	28.8598	3.82e-183	1.11e-181	10.0086	10.7636	2.89893	3329.29	3397.04	3309.92
Homo_sapiens_newGene_17590	529.233	4.05982	0.140718	28.8507	4.97e-183	1.44e-181	59.0506	61.6458	58.9448	1008.16	998.762	988.834
SBNO1	3984.62	1.32699	0.0460328	28.8271	9.82e-183	2.85e-181	2328	2253.5	2232.17	5650.41	5689.42	5754.21
PIEZO1	14554.2	1.51305	0.0524921	28.8244	1.06e-182	3.07e-181	7640.55	7331.94	7684.08	20591.7	21710.1	22367.1
IWS1	3315.1	1.35886	0.0471431	28.8241	1.07e-182	3.09e-181	1873.61	1844.48	1862.08	4845.16	4702.07	4763.19
TMX3	3186.57	-2.05911	0.0715058	-28.7964	2.38e-182	6.87e-181	5302.55	5327.96	4789.02	1227.44	1265.58	1206.88
DDX58	3580.94	-1.973	0.0685566	-28.7791	3.92e-182	1.13e-180	5638.83	5803.52	5679.96	1423.07	1372.52	1567.74
MT1E	665.599	-5.97498	0.207643	-28.7753	4.38e-182	1.26e-180	1354.16	1267.16	1309.35	17.2879	24.9171	20.7143
IRS1	2637.55	-2.55188	0.0887061	-28.7678	5.42e-182	1.56e-180	4307.69	4590.17	4622.82	779.775	834.724	690.113
OCIAD2	1953.78	-2.39592	0.0833635	-28.7406	1.19e-181	3.4e-180	3157.71	3338.66	3354.06	595.978	682.107	594.173
FOXL1	1807.61	-2.04782	0.0712896	-28.7254	1.84e-181	5.27e-180	2885.47	2830.82	3016.82	706.074	672.763	733.722
ADM	997.971	7.24363	0.252609	28.6753	7.76e-181	2.22e-179	6.00515	14.6776	18.3599	1847.08	2040.09	2061.62
TWISTNB	2701.01	-1.81089	0.0631591	-28.6719	8.56e-181	2.45e-179	4272.66	4169.41	4171.55	1266.57	1145.15	1180.71
TXNDC5	12704.1	-1.3943	0.0486379	-28.667	9.84e-181	2.81e-179	19013.3	18502.6	17700.8	6838.73	7037.02	7132.25
SIPA1L2	744.065	4.91364	0.171443	28.6605	1.19e-180	3.37e-179	50.0429	52.8393	40.585	1526.79	1286.35	1507.78
SDC1	5177.78	-1.91235	0.0668024	-28.627	3.1e-180	8.82e-179	7856.73	8340.78	8350.84	2313.85	2142.87	2061.62
HIST2H4B	578.129	5.29193	0.185033	28.6	6.72e-180	1.91e-178	22.0189	28.3767	35.7534	1134.63	1132.69	1115.3
PXDN	4314.25	-2.20343	0.0770541	-28.5959	7.57e-180	2.14e-178	7340.29	6888.68	7040.52	1591.4	1625.84	1398.76
AIFM2	2520.53	1.76289	0.0617118	28.5665	1.75e-179	4.96e-178	1113.95	1130.17	1197.26	3801.52	4002.32	3877.93
GAB2	1371.81	2.80926	0.0984026	28.5486	2.92e-179	8.25e-178	317.272	367.918	342.073	2257.44	2397.24	2548.95
EFNA1	2802.56	9.89296	0.34672	28.533	4.57e-179	1.29e-177	2.00172	7.82804	7.73047	5726.85	5402.87	5668.08
MID1IP1	3617.81	2.13134	0.0747128	28.5271	5.41e-179	1.52e-177	1387.19	1423.73	1223.35	5949.77	5926.13	5796.73
TINAGL1	888.083	4.35523	0.152705	28.5205	6.53e-179	1.84e-177	80.0686	66.5384	101.462	1664.19	1795.07	1621.17
GDI2	9397.09	-1.71741	0.0602586	-28.5006	1.15e-178	3.24e-177	13946	14500.5	14791.3	4635.89	4336.62	4172.29
N4BP3	1405.23	8.36349	0.29347	28.4986	1.22e-178	3.42e-177	5.00429	8.80655	11.5957	2711.47	2867.55	2826.95
MITF	1405.02	2.15198	0.0755243	28.4939	1.4e-178	3.91e-177	504.432	502.952	541.133	2372.08	2256.04	2253.5
FAM20C	1397.71	-2.28438	0.0802335	-28.4717	2.63e-178	7.35e-177	2256.93	2409.08	2292.08	486.791	447.47	493.872
BCL10	1625.19	-2.09521	0.0735929	-28.4703	2.74e-178	7.64e-177	2556.19	2604.78	2740.45	616.905	592.821	639.962
FBXO46	1756.51	2.36151	0.0829489	28.4695	2.8e-178	7.81e-177	592.508	549.92	573.987	2758.79	2958.91	3104.96
ST6GALNAC4	2987.38	2.32351	0.0816397	28.4605	3.61e-178	1.01e-176	1007.86	897.289	1079.37	4960.72	5001.08	4977.97
PPP4R1	3358.05	-1.40981	0.0495436	-28.4559	4.11e-178	1.14e-176	4763.08	4916.01	4959.1	1827.97	1818.95	1863.2
PDCD1LG2	985.046	-7.42096	0.260799	-28.4547	4.26e-178	1.18e-176	1946.67	1968.75	1959.67	6.36923	12.4586	16.3534
TMEM38A	1243.28	8.0789	0.284144	28.4324	8.05e-178	2.23e-176	5.00429	14.6776	7.73047	2427.59	2469.91	2534.77
AMOTL2	12599.8	-1.40188	0.0493736	-28.3933	2.45e-177	6.77e-176	17431.9	18573	18838.2	6835.09	6993.41	6927.29
IFIT5	2159.36	-1.61988	0.0570963	-28.3711	4.6e-177	1.27e-175	3238.78	3235.92	3300.91	1053.65	1091.16	1035.71
NFIX	629.619	-4.713	0.166201	-28.3572	6.82e-177	1.88e-175	1152.99	1170.29	1316.11	49.134	47.7579	41.4286
PEF1	1402.75	-2.10432	0.0742609	-28.3368	1.22e-176	3.35e-175	2329	2271.11	2229.27	550.483	503.534	533.12
SCARF1	933.723	-7.30165	0.257792	-28.3238	1.76e-176	4.84e-175	1835.57	1849.38	1881.4	7.27912	14.535	14.1729
BACE1	1737.19	-2.02716	0.0715738	-28.3227	1.82e-176	4.99e-175	2839.43	2780.91	2750.11	687.877	721.559	643.233
WDFY1	2857.22	-2.42429	0.0856067	-28.319	2.02e-176	5.54e-175	4971.26	4687.04	4790.96	813.441	980.075	900.526
TUBA1C	30291.7	-0.772315	0.027279	-28.3117	2.48e-176	6.8e-175	38070.6	38175.4	38389.5	22508.9	22365.2	22240.6
PACSIN3	3037.53	2.46356	0.0871199	28.2778	6.48e-176	1.77e-174	850.729	913.924	1032.02	5145.43	5286.59	4996.5
FSCN1	14554.3	1.19985	0.0424448	28.2684	8.45e-176	2.31e-174	8544.32	8973.87	8966.38	20048.5	20696.8	20096.1
DLX1	626.505	-4.819	0.170551	-28.2555	1.22e-175	3.33e-174	1200.03	1300.43	1130.58	47.3143	43.605	37.0677
FSTL3	3990.01	2.78748	0.0986779	28.2482	1.5e-175	4.08e-174	866.743	1085.16	1076.47	7115.34	6907.24	6889.13
LPXN	2489.41	-5.3919	0.191261	-28.1913	7.48e-175	2.03e-173	4191.59	6055.97	4340.66	102.818	105.898	139.549
SAMD4A	1803.55	-1.81835	0.0645711	-28.1604	1.79e-174	4.85e-173	2736.35	2838.64	2854.48	770.677	805.654	815.489
SLIT2	733.282	-5.38054	0.191185	-28.1431	2.91e-174	7.91e-173	1378.18	1508.86	1410.81	46.4044	24.9171	30.5263
HLA-F	1032.15	3.00846	0.107033	28.1078	7.87e-174	2.13e-172	229.196	253.433	201.958	1808.86	1800.26	1899.17
NCOA2	1241.19	-2.41801	0.0860293	-28.1068	8.1e-174	2.19e-172	2192.88	2079.32	2000.26	378.514	386.216	409.925
OSTM1	1647	-1.80982	0.0643917	-28.1064	8.18e-174	2.21e-172	2577.21	2600.87	2510.47	717.903	751.667	723.91
HOXC13	1987.07	5.23752	0.18657	28.0727	2.11e-173	5.7e-172	121.104	120.356	66.6753	3972.58	3758.34	3883.38
NDUFV2	3466.02	-1.27381	0.0454064	-28.0536	3.61e-173	9.73e-172	4894.2	4921.88	4895.32	2008.13	2062.93	2013.65
CBX8	1151.14	2.30392	0.0822706	28.0041	1.45e-172	3.89e-171	386.331	406.08	371.062	1979.92	1893.7	1869.74
SERPINB2	27803.4	-14.3376	0.512055	-28.0001	1.62e-172	4.35e-171	55947	56072.3	54792.6	0	4.15286	4.3609
ESRP2	1305.46	7.63232	0.272695	27.9885	2.25e-172	6.02e-171	15.0129	14.6776	9.66308	2846.13	2158.45	2788.8
2020-03-06	8856.93	1.36548	0.0487998	27.9813	2.75e-172	7.36e-171	5067.34	4916.01	4875.99	13168.8	12816.8	12296.7
MBTPS1	5470.79	-1.14377	0.0408921	-27.9704	3.73e-172	9.96e-171	7451.39	7467.95	7678.29	3413.91	3408.46	3404.77
CARMIL1	1654.74	2.00245	0.0716089	27.9637	4.49e-172	1.2e-170	664.57	637.985	680.281	2649.6	2551.93	2744.1
E2F7	5417.83	-2.37449	0.0849181	-27.9621	4.7e-172	1.25e-170	9273.95	8872.11	9103.59	1657.82	1640.38	1959.13
C11orf68	4101.01	-2.01964	0.0723116	-27.9297	1.16e-171	3.1e-170	6732.77	6307.45	6696.52	1522.25	1739.01	1608.08
KIF11	4172.39	-1.53088	0.0548456	-27.9125	1.88e-171	5e-170	6163.28	6236.01	6198.87	2178.28	2034.9	2222.97
KIF21B	3094.75	1.54621	0.0554169	27.9015	2.56e-171	6.8e-170	1638.4	1549.95	1548.03	4535.8	4722.84	4573.5
NFKBIZ	1063.68	-2.70369	0.0970906	-27.8471	1.17e-170	3.1e-169	1919.65	1725.1	1887.2	270.237	285.509	294.361
ANK3	1017.9	-7.47375	0.26845	-27.8403	1.41e-170	3.74e-169	2084.79	1881.67	2107.52	15.4681	11.4204	6.54135
C1orf226	1133.21	3.79453	0.136341	27.8313	1.82e-170	4.8e-169	136.117	137.969	182.632	1966.27	2195.82	2180.45
WDFY2	1666.48	-2.01969	0.0725891	-27.8236	2.25e-170	5.93e-169	2706.32	2684.04	2630.29	666.039	617.738	694.474
CCDC50	3291.9	-2.15204	0.077354	-27.8207	2.44e-170	6.43e-169	5457.68	5409.18	5254.79	1147.37	1154.49	1327.89
CLU	1889.18	6.77153	0.243473	27.8123	3.08e-170	8.12e-169	20.0172	31.3122	51.2143	3953.47	3185.24	4093.8
DCAF13	2544.68	-1.4599	0.0524951	-27.8102	3.27e-170	8.6e-169	3787.25	3736.91	3672.94	1349.37	1341.37	1380.23
Homo_sapiens_newGene_23062	2298.63	5.65653	0.203409	27.8087	3.4e-170	8.94e-169	106.091	54.7963	107.26	4298.32	4420.72	4804.62
PRKCI	6897.23	1.09825	0.0395223	27.788	6.06e-170	1.59e-168	4338.72	4477.64	4359.02	9438.29	9284.75	9484.96
RNF5	3772.13	1.22875	0.0442766	27.7516	1.67e-169	4.37e-168	2243.92	2292.64	2232.17	5254.61	5322.93	5286.5
PIR	748.36	3.19308	0.115085	27.7455	1.98e-169	5.17e-168	138.118	160.475	143.98	1376.66	1395.36	1275.56
MFSD5	1808.29	1.58629	0.0571975	27.7336	2.74e-169	7.17e-168	905.776	909.031	895.768	2709.65	2717.01	2712.48
ADAMTSL1	2383.48	-9.62195	0.347082	-27.7224	3.75e-169	9.78e-168	4906.21	4758.47	4617.99	4.54945	10.3821	3.27068
SESN3	503.699	-4.35582	0.157339	-27.6842	1.08e-168	2.82e-167	948.813	982.419	950.848	51.8637	44.6432	43.609
ECI1	2127.55	2.21891	0.0801975	27.6681	1.69e-168	4.39e-167	779.668	719.201	758.552	3504.9	3712.66	3290.3
CDK18	660.799	6.15127	0.222324	27.668	1.69e-168	4.4e-167	24.0206	13.6991	17.3936	1223.8	1336.18	1349.7
SULT1A4	684.833	3.00317	0.108571	27.6608	2.07e-168	5.36e-167	155.133	158.518	142.047	1184.68	1255.2	1213.42
TCEA2	1831.17	3.54072	0.128015	27.6587	2.2e-168	5.69e-167	240.206	292.573	336.275	3563.13	3212.24	3342.63
VHL	3723.64	1.60491	0.0581006	27.6229	5.91e-168	1.53e-166	1830.57	1822.96	1873.67	5403.83	5865.91	5544.89
ACTR2	13612.3	-1.04229	0.0377589	-27.6039	9.99e-168	2.58e-166	18742.1	18111.2	18127	8983.34	8952.52	8757.78
MYBL1	1836.23	-2.14202	0.0776411	-27.5888	1.52e-167	3.92e-166	3100.66	3086.21	2795.53	676.048	686.26	672.669
LGALS3	3212.65	2.03451	0.0737804	27.5752	2.21e-167	5.69e-166	1288.1	1329.79	1164.4	5161.8	5337.46	4994.32
TLN1	19056.9	-1.31394	0.0476547	-27.5721	2.41e-167	6.2e-166	26195.5	27121.2	28224.9	10750.3	10883.6	11166.1
ADGRB2	1276.93	2.59327	0.0940762	27.5657	2.87e-167	7.38e-166	397.341	327.799	364.298	2241.06	2139.76	2191.35
NRBP1	3556.62	-1.58872	0.0577079	-27.5303	7.62e-167	1.96e-165	5240.49	5542.25	5233.53	1827.06	1718.25	1778.16
GLCCI1	1277.3	2.26586	0.082451	27.4813	2.94e-166	7.54e-165	442.379	407.058	469.626	2096.39	2137.68	2110.68
OAT	3233.26	-1.65878	0.0604007	-27.4629	4.88e-166	1.25e-164	5014.3	4923.84	4795.79	1548.63	1631.04	1485.98
ZBED3	1873.09	2.46293	0.0896956	27.4588	5.46e-166	1.4e-164	642.551	552.856	530.503	3157.32	3191.47	3163.83
VTN	648.941	6.26332	0.22824	27.4419	8.69e-166	2.22e-164	9.00772	20.5486	20.2925	1299.32	1242.74	1301.73
DARS	3718.32	-1.31829	0.0481128	-27.4	2.75e-165	7e-164	5340.58	5357.32	5227.73	2162.81	2151.18	2070.34
ICE1	7103.81	1.34132	0.048983	27.3833	4.34e-165	1.1e-163	4132.54	3833.78	4095.22	10195.3	10151.7	10214.3
JMY	2318.75	1.83539	0.0671542	27.3309	1.82e-164	4.63e-163	1005.86	984.376	1055.21	3709.62	3698.12	3459.28
MMP24OS	846.024	-3.03584	0.111091	-27.3275	2e-164	5.08e-163	1511.3	1459.93	1554.79	203.815	181.688	164.624
ACTL6A	3099.53	-1.47254	0.0539246	-27.3074	3.46e-164	8.78e-163	4669	4502.1	4500.1	1633.25	1692.29	1600.45
CNOT8	2656.11	1.4178	0.0519429	27.2953	4.82e-164	1.22e-162	1434.23	1481.46	1424.34	3829.73	3848.66	3918.27
LAS1L	2073.24	-1.73093	0.0634194	-27.2935	5.07e-164	1.28e-162	3183.73	3268.21	3106.68	928.997	994.61	957.218
SIPA1L3	2871.94	-1.83072	0.0672107	-27.2385	2.27e-163	5.74e-162	4332.71	4553.96	4561.94	1189.23	1324.76	1269.02
DMD	663.22	6.3831	0.234365	27.2357	2.45e-163	6.19e-162	10.0086	19.5701	17.3936	1245.64	1363.18	1323.53
HIST1H2BK	623.794	3.04966	0.112037	27.2201	3.75e-163	9.46e-162	124.106	136.012	143.014	1111.89	1123.35	1104.4
ANKRD52	7399.19	1.1617	0.0426922	27.211	4.81e-163	1.21e-161	4580.93	4532.44	4599.63	9932.36	10433	10316.8
PHLDA1	12801.4	-0.928908	0.0341401	-27.2088	5.12e-163	1.29e-161	16828.4	16881.2	16647.6	8739.49	8970.17	8741.43
TNFAIP3	3864.43	-2.28644	0.0843764	-27.0981	1.04e-161	2.6e-160	6482.56	6417.04	6339.95	1180.13	1328.91	1438.01
C1orf21	816.038	-7.10573	0.262532	-27.0661	2.47e-161	6.19e-160	1693.45	1574.42	1592.48	9.0989	9.34393	17.4436
CDK2	3108.81	1.53461	0.0567108	27.0603	2.89e-161	7.23e-160	1582.36	1547.02	1657.22	4740.53	4537	4588.76
ANTXR1	5472.68	1.23968	0.0458447	27.0408	4.9e-161	1.23e-159	3227.77	3354.32	3185.92	7567.55	7796.99	7703.53
RTL10	2838.04	1.79993	0.0665845	27.0322	6.19e-161	1.54e-159	1284.1	1225.09	1290.02	4465.74	4177.78	4585.49
TUBB	72443.6	-0.868472	0.0321316	-27.0286	6.82e-161	1.7e-159	94253.8	92127.3	94455.7	50731.8	50967	52125.9
SLC12A8	545.645	-3.78968	0.140211	-27.0284	6.85e-161	1.7e-159	1062.91	1021.56	968.241	70.9714	70.5986	79.5864
XK	801.118	7.16032	0.265142	27.0056	1.27e-160	3.16e-159	7.00601	17.6131	8.69678	1628.7	1557.32	1587.37
MIB2	1601.28	2.37002	0.0878115	26.9899	1.94e-160	4.83e-159	518.444	482.403	556.594	2827.03	2590.35	2632.89
FBXO41	2585.46	2.01405	0.074632	26.9864	2.13e-160	5.29e-159	937.804	1060.7	1079.37	4082.67	4200.62	4151.58
IMPAD1	6786.16	-1.24073	0.045992	-26.9771	2.74e-160	6.79e-159	9597.23	9353.53	9658.25	3999.87	3937.95	4170.11
RANGAP1	9235.93	-1.21401	0.0450029	-26.9763	2.81e-160	6.94e-159	13021.2	12571.8	13130.2	5609.47	5403.91	5678.98
PPIF	5850.8	-1.4758	0.054739	-26.9606	4.28e-160	1.06e-158	8684.44	8622.59	8517.04	3267.41	3010.82	3002.48
DTX4	1551.31	8.81551	0.327092	26.9511	5.53e-160	1.36e-158	10.0086	1.95701	8.69678	3261.95	3077.27	2947.97
GNPDA1	4025.3	-1.5351	0.0569589	-26.9511	5.54e-160	1.37e-158	5863.03	6051.08	6044.26	2157.35	2066.05	1970.04
Homo_sapiens_newGene_8760	1154.63	-8.09846	0.300711	-26.931	9.52e-160	2.34e-158	2367.03	2203.59	2331.7	7.27912	7.2675	10.9023
RUNX1	2286.15	-2.64734	0.0983111	-26.9282	1.03e-159	2.52e-158	3945.38	3803.45	4080.72	630.554	700.795	556.015
Homo_sapiens_newGene_13746	1029.4	7.75434	0.288254	26.901	2.14e-159	5.24e-158	13.0112	6.84954	8.69678	2136.42	1883.32	2128.12
SUMO3	4533.57	-1.24809	0.0464055	-26.8953	2.49e-159	6.11e-158	6346.44	6535.44	6260.71	2705.1	2640.18	2713.57
FZD8	727.261	-3.18857	0.118666	-26.8701	4.91e-159	1.2e-157	1351.16	1217.26	1364.43	150.132	144.312	136.278
BOK	580.973	4.07494	0.151825	26.8397	1.11e-158	2.72e-157	54.0463	75.3449	65.709	1115.52	1040.29	1134.92
PHLDA2	2064.79	2.58531	0.0963267	26.839	1.13e-158	2.77e-157	546.468	566.555	656.123	3636.83	3332.67	3650.07
STRIP2	1286.18	-2.26419	0.0843688	-26.8369	1.2e-158	2.93e-157	2237.92	2135.1	2014.75	444.936	452.662	431.729
IQCG	597.281	-3.52122	0.13126	-26.8263	1.6e-158	3.88e-157	1057.91	1119.41	1118.99	96.4483	84.0954	106.842
XRCC6	17020.2	-0.814669	0.0303723	-26.8228	1.75e-158	4.26e-157	21508.4	21872.5	21724.5	12338.1	12268.6	12408.9
POU2F2	713.172	-6.83218	0.254741	-26.8201	1.88e-158	4.57e-157	1455.25	1401.22	1385.69	14.5582	11.4204	10.9023
MOXD1	1194.8	-8.21008	0.306341	-26.8005	3.19e-158	7.74e-157	2433.09	2311.23	2401.28	12.7385	8.30572	2.18045
NF2	3359.86	-2.42895	0.0907319	-26.7706	7.11e-158	1.72e-156	5554.76	5760.46	5684.79	939.006	1165.91	1054.25
PLCB2	644.664	3.81661	0.142805	26.7259	2.35e-157	5.69e-156	88.0755	90.0225	78.271	1194.69	1111.93	1305
RAI14	4018.53	-2.75351	0.103043	-26.7219	2.62e-157	6.33e-156	6536.6	7669.52	6791.22	1062.75	928.164	1122.93
ERAP1	1841.97	-2.27876	0.085278	-26.7216	2.64e-157	6.38e-156	2986.56	3106.75	3068.03	567.771	669.648	653.045
NNMT	1380.36	8.57898	0.321365	26.6955	5.31e-157	1.28e-155	10.0086	3.91402	7.73047	2730.58	2605.92	2923.98
SLC30A9	4086.98	-1.60358	0.0600923	-26.6853	6.97e-157	1.68e-155	6194.31	6093.15	6165.05	2134.6	1912.39	2022.37
BUB3	10110.3	-1.26969	0.0476291	-26.6578	1.45e-156	3.49e-155	14330.3	14614	13936.1	6144.48	5794.28	5842.52
AC087721.2	1298.43	2.29342	0.0860441	26.6541	1.61e-156	3.86e-155	441.378	410.972	467.693	2204.66	2202.05	2063.8
DLC1	4568.79	-11.1471	0.419943	-26.5442	3e-155	7.18e-154	9235.92	9152.94	9011.79	4.54945	2.07643	5.45113
JAG1	1302.73	-2.02354	0.0763774	-26.494	1.14e-154	2.72e-153	2116.81	2091.07	2064.03	483.151	533.642	527.669
RECQL	3328.04	-1.896	0.071579	-26.4882	1.33e-154	3.17e-153	5375.61	5208.58	5157.19	1514.97	1317.49	1394.4
SAMD9	5476.06	-1.43412	0.0541682	-26.4753	1.87e-154	4.46e-153	8094.94	7932.74	7952.72	2940.76	2829.13	3106.05
ENTPD6	1877.41	-1.56742	0.0592176	-26.4687	2.22e-154	5.3e-153	2745.35	2829.84	2846.74	936.276	946.852	959.398
LARS	7646.72	-1.10746	0.0418444	-26.4661	2.38e-154	5.68e-153	10451	10684.3	10202.3	4882.47	4878.57	4781.73
TLN2	647.845	-3.47206	0.131217	-26.4604	2.77e-154	6.59e-153	1096.94	1217.26	1251.37	103.727	114.204	103.571
ADGRE5	3171.39	2.2507	0.0850803	26.4539	3.29e-154	7.83e-153	1049.9	1028.41	1225.28	5146.34	5354.07	5224.36
HOMER1	665.527	-3.8611	0.146018	-26.4426	4.44e-154	1.05e-152	1225.05	1178.12	1332.54	78.2505	100.707	78.4962
NAPRT	3420.95	2.81607	0.106519	26.4372	5.12e-154	1.21e-152	829.711	800.417	921.858	6113.55	5317.73	6542.44
CCDC120	1304.6	3.66213	0.138716	26.4002	1.36e-153	3.23e-152	213.183	210.379	149.778	2406.66	2341.17	2506.43
TUFT1	1065.31	2.47907	0.0939124	26.3977	1.46e-153	3.44e-152	329.282	336.606	306.32	1776.1	1914.47	1729.1
PALLD	5092.52	3.17933	0.120501	26.3842	2.08e-153	4.91e-152	1064.91	955.021	1017.52	7680.38	9759.22	10078
CARD14	517.348	5.26898	0.19977	26.3752	2.64e-153	6.22e-152	19.0163	25.4411	33.8208	1023.63	1034.06	968.12
SEMA5A	1146.63	-5.05966	0.19184	-26.3744	2.69e-153	6.35e-152	2132.83	2392.45	2155.83	85.5296	69.5604	43.609
TSPAN15	516.431	4.47273	0.169591	26.3737	2.75e-153	6.47e-152	53.0455	37.1832	43.4839	1032.72	995.648	936.504
KIF4A	2307.91	-1.60738	0.0610109	-26.3458	5.74e-153	1.35e-151	3563.05	3368.99	3495.14	1174.67	1136.84	1108.76
ABCC2	1975.6	3.15113	0.11982	26.2988	1.98e-152	4.64e-151	451.387	416.843	331.444	3436.65	3656.59	3560.68
MED13L	2462.95	-3.87859	0.14749	-26.2973	2.06e-152	4.83e-151	4372.75	4093.09	5369.78	272.967	310.426	358.684
SP1	5501.49	1.30455	0.0496165	26.2927	2.32e-152	5.44e-151	3156.71	3259.4	3096.05	7792.3	7643.34	8061.13
TCAF1	4884.29	-2.76354	0.105117	-26.2901	2.49e-152	5.81e-151	8038.89	7781.07	9723.96	1232.9	1314.38	1214.51
IFI44L	805.026	-2.59136	0.0985703	-26.2895	2.53e-152	5.91e-151	1367.17	1341.53	1434.97	241.121	228.407	216.955
DNAJC10	5641.34	-1.30789	0.0497781	-26.2744	3.76e-152	8.78e-151	8019.87	8127.47	7961.42	3228.29	3130.22	3380.79
HTT	6164.88	-1.40942	0.0537237	-26.2346	1.07e-151	2.5e-150	8772.52	9032.58	9064.94	3235.57	3351.36	3532.33
STARD8	543.062	-3.29735	0.12575	-26.2215	1.51e-151	3.52e-150	945.811	1017.65	994.331	103.727	96.554	100.301
CYP11A1	656.495	6.56219	0.250299	26.2174	1.68e-151	3.91e-150	15.0129	19.5701	6.76416	1266.57	1364.21	1266.84
GPCPD1	762.114	-2.83307	0.108184	-26.1876	3.68e-151	8.55e-150	1336.15	1360.12	1312.25	170.149	186.879	207.143
MGST3	5630.11	1.91993	0.0733538	26.1736	5.31e-151	1.23e-149	2495.14	2403.21	2163.56	9261.77	8742.8	8714.17
FNDC3A	6405.19	1.19584	0.0456946	26.1702	5.81e-151	1.34e-149	3810.27	3881.73	3986.99	9142.57	8851.82	8757.78
TCEAL8	1939.86	-2.15612	0.082432	-26.1564	8.34e-151	1.93e-149	3126.68	3169.38	3211.04	715.173	770.355	646.504
MAGEA1	874.087	7.62131	0.291623	26.1341	1.49e-150	3.45e-149	6.00515	13.6991	6.76416	1779.74	1702.67	1735.64
GFPT1	9647.44	1.07967	0.0413196	26.1297	1.68e-150	3.87e-149	6348.44	6067.71	6174.71	12864.9	13304.7	13124.1
TGFBR3	1721.86	2.12653	0.0814477	26.1092	2.87e-150	6.61e-149	654.561	587.103	683.18	2746.05	2788.64	2871.65
CXCL2	817.944	-2.8343	0.108677	-26.08	6.15e-150	1.42e-148	1427.22	1440.36	1434.97	176.519	214.91	213.684
SLC45A4	1685.67	1.88577	0.0724169	26.0405	1.72e-149	3.96e-148	686.589	749.535	717.967	2703.28	2706.63	2550.04
TNFRSF12A	7543.57	-1.43687	0.0551845	-26.0375	1.86e-149	4.28e-148	10846.3	10778.2	11430.5	4248.27	4014.78	3943.35
RAB3D	571.615	5.86423	0.225231	26.0365	1.91e-149	4.39e-148	15.0129	21.5271	21.2588	1164.66	1184.6	1022.63
SIPA1L1	1749.42	-2.13727	0.082123	-26.0253	2.56e-149	5.87e-148	2850.44	2816.14	2884.43	624.184	609.432	711.917
STK39	1393.21	-1.89939	0.0729949	-26.0209	2.87e-149	6.57e-148	2190.88	2171.3	2231.21	618.725	561.674	585.451
IFT57	1057.14	-2.88109	0.110751	-26.014	3.44e-149	7.86e-148	1826.57	1885.58	1871.74	228.382	290.7	239.85
Homo_sapiens_newGene_20249	831.024	3.06238	0.11786	25.9832	7.67e-149	1.75e-147	174.149	169.281	189.396	1404.87	1432.74	1615.71
SMARCA2	1110.76	-6.27855	0.241649	-25.9821	7.89e-149	1.8e-147	1986.7	2279.92	2314.31	41.8549	14.535	27.2556
CLMN	668.316	-3.73127	0.143655	-25.9737	9.81e-149	2.23e-147	1234.06	1333.7	1162.47	107.367	86.1718	86.1278
GLO1	9375.05	-1.07158	0.0412928	-25.9509	1.78e-148	4.04e-147	12899.1	12451.5	12766.9	6185.43	6012.3	5935.19
CERK	2375.11	-1.48163	0.0570959	-25.9499	1.82e-148	4.14e-147	3515.01	3417.92	3558.91	1216.52	1264.55	1277.74
MRPL15	2193.54	-1.72142	0.0663715	-25.9361	2.61e-148	5.91e-147	3342.87	3335.72	3421.7	1050.01	1054.83	956.128
TMEM184A	795.76	7.28382	0.281154	25.9069	5.57e-148	1.26e-146	17.0146	1.95701	11.5957	1554.09	1634.15	1555.75
COX5B	4913.11	1.52617	0.0589381	25.8945	7.69e-148	1.74e-146	2572.2	2548.03	2477.61	7391.94	7577.93	6910.94
MTHFR	1020.83	3.08734	0.119238	25.8922	8.15e-148	1.84e-146	194.166	247.562	202.925	1779.74	1930.04	1770.53
BCKDHA	1221.52	2.33038	0.0900453	25.8802	1.11e-147	2.52e-146	409.351	433.478	372.995	2059.08	2096.16	1958.04
DNAJC12	853.274	7.48202	0.289412	25.8525	2.28e-147	5.14e-146	13.0112	12.7206	2.89893	1786.11	1601.97	1702.93
ALYREF	3779.78	-1.72484	0.0667424	-25.8433	2.9e-147	6.52e-146	5645.84	5666.52	6099.34	1757.91	1835.56	1673.5
WDR90	2409.23	1.32898	0.0514329	25.839	3.23e-147	7.27e-146	1381.18	1362.08	1372.16	3399.35	3476.98	3463.65
ANGPTL4	937.502	4.59702	0.177999	25.8261	4.51e-147	1.01e-145	90.0772	74.3664	58.9448	1562.28	1880.21	1959.13
CDIP1	864.309	2.96629	0.114864	25.8243	4.73e-147	1.06e-145	212.182	201.572	174.902	1597.77	1562.51	1436.92
ERBB2	906.284	7.4255	0.287643	25.815	6.01e-147	1.35e-145	21.018	4.89253	5.79785	1868	1693.33	1844.66
SYBU	499.011	5.61547	0.217755	25.788	1.21e-146	2.71e-145	16.0137	15.6561	28.0229	978.131	971.769	984.473
MAP7D3	2289.29	-2.93433	0.113806	-25.7837	1.35e-146	3.02e-145	4102.52	3920.87	4125.17	611.446	456.814	518.947
MCU	3351.62	1.77955	0.0690319	25.7787	1.54e-146	3.43e-145	1632.4	1430.57	1473.62	5200.93	5140.2	5231.99
NIPBL	7849.1	1.56217	0.0606067	25.7755	1.67e-146	3.73e-145	4036.46	4014.81	3862.33	11693.9	11113	12374.1
PROSER2	897.026	2.67015	0.103629	25.7665	2.11e-146	4.7e-145	215.184	253.433	261.87	1570.47	1518.91	1562.29
SLC38A2	19298.4	1.25144	0.0485804	25.7602	2.47e-146	5.51e-145	11442.8	11735.2	11071	26880.9	26468.2	28192.1
FRK	748.052	6.30884	0.245112	25.7387	4.32e-146	9.6e-145	9.00772	30.3337	16.4272	1499.5	1407.82	1525.23
FAM98A	2809.04	-1.63088	0.0633818	-25.7311	5.25e-146	1.17e-144	4359.74	4135.16	4246.93	1430.35	1302.96	1379.14
PLSCR1	2701.84	-1.81789	0.070664	-25.7258	6.01e-146	1.33e-144	3974.41	4443.39	4210.21	1161.02	1206.41	1215.6
CAB39	4530.72	-1.1589	0.0450742	-25.711	8.8e-146	1.95e-144	6292.39	6231.12	6250.08	2722.39	2838.48	2849.85
CNNM4	1567.96	2.53201	0.0984988	25.706	1e-145	2.22e-144	475.407	500.995	410.681	2746.05	2543.63	2731.01
YWHAQ	13694.2	-1.07326	0.0417825	-25.6869	1.64e-145	3.62e-144	18489.8	18239.3	18968.6	9038.84	8608.87	8819.92
USP22	7757.28	-1.13436	0.0442039	-25.662	3.11e-145	6.86e-144	10411.9	10745.9	10817.8	4817.87	4761.25	4988.87
YME1L1	7212.81	-0.911538	0.0355336	-25.6529	3.93e-145	8.66e-144	9339	9485.63	9431.17	5013.49	5019.77	4987.78
RCN3	3168.29	-1.92044	0.0748778	-25.6477	4.48e-145	9.87e-144	4982.27	5144	4909.81	1243.82	1437.93	1291.92
ZP3	649.218	6.6925	0.261375	25.605	1.34e-144	2.96e-143	8.00686	21.5271	7.73047	1282.94	1262.47	1312.63
SLC38A1	22627.8	0.762582	0.029802	25.5883	2.06e-144	4.53e-143	16791.4	16971.2	16586.7	28569.6	28461.6	28386.2
HOXA11	990.339	3.44323	0.134641	25.5735	3.01e-144	6.61e-143	162.139	139.926	198.093	1849.81	1854.25	1737.82
LSG1	2739.67	-1.42256	0.0556301	-25.5718	3.14e-144	6.89e-143	4050.47	3880.75	4041.1	1489.49	1526.18	1450
GCHFR	683.472	7.01779	0.274564	25.5597	4.28e-144	9.37e-143	8.00686	10.7636	12.562	1380.3	1400.55	1288.65
CEP41	1038.95	-2.41021	0.0943681	-25.5405	6.99e-144	1.53e-142	1727.48	1718.26	1799.27	298.444	345.725	344.511
CDK14	1930.35	1.66276	0.0651292	25.5301	9.13e-144	1.99e-142	976.837	902.182	901.566	2978.07	2926.73	2896.73
CD83	1107.55	1.90748	0.0747374	25.5224	1.11e-143	2.43e-142	458.393	466.747	473.491	1765.19	1776.39	1705.11
KLHL35	503.679	5.75503	0.225586	25.5114	1.47e-143	3.21e-142	14.012	19.5701	21.2588	1012.71	1027.83	926.692
COL5A2	1042.31	-3.00821	0.118012	-25.4908	2.5e-143	5.43e-142	2003.72	1790.66	1769.31	246.58	241.904	201.692
TAP1	7863.06	1.41864	0.0556535	25.4905	2.51e-143	5.46e-142	4050.47	4396.42	4395.74	11310.8	11264.6	11760.3
ALDH1B1	2297.6	1.72841	0.0678063	25.4905	2.51e-143	5.46e-142	1059.91	1083.21	1053.28	3648.66	3608.83	3331.73
CAVIN1	10938.1	-0.943208	0.0370268	-25.4736	3.86e-143	8.39e-142	14115.1	14519.1	14541	7554.81	7380.67	7518.19
PRPF8	13936.5	-1.1405	0.0447817	-25.468	4.46e-143	9.66e-142	19715.9	18657.2	19151.3	8593	8563.19	8938.76
SAMD9L	958.976	-2.10608	0.0827046	-25.4651	4.8e-143	1.04e-141	1517.3	1609.64	1542.23	359.406	364.413	360.865
PDZD8	2554.94	-1.645	0.0646396	-25.4488	7.28e-143	1.57e-141	3800.26	3943.38	3872.96	1252.92	1294.65	1165.45
Homo_sapiens_newGene_21790	1324.29	-8.6938	0.341659	-25.4458	7.85e-143	1.7e-141	2759.37	2568.58	2598.4	3.63956	11.4204	4.3609
CARS	6098.85	1.13326	0.0445425	25.4421	8.63e-143	1.86e-141	3906.35	3689.94	3862.33	8381.9	8331.67	8420.9
NRIP1	1526.63	-3.06058	0.120401	-25.42	1.52e-142	3.27e-141	2518.16	2853.32	2806.16	289.345	316.655	376.128
ADAMTSL5	812.48	3.67277	0.144547	25.4088	2.02e-142	4.34e-141	124.106	98.829	131.418	1393.95	1483.61	1642.97
ABCA3	4102.46	11.1539	0.439327	25.3886	3.37e-142	7.25e-141	2.00172	1.95701	6.76416	8127.13	8023.32	8453.61
NCEH1	4020.01	-1.11117	0.0437809	-25.3802	4.17e-142	8.96e-141	5479.7	5443.43	5564	2520.39	2579.96	2532.59
HDAC2	5416.35	-1.19714	0.0471753	-25.3763	4.6e-142	9.88e-141	7512.44	7779.12	7337.18	3275.6	3328.52	3265.22
C7orf50	1680.82	-2.65976	0.104818	-25.375	4.76e-142	1.02e-140	2861.45	2876.81	2966.57	394.892	485.884	499.323
MELTF	1719.56	-2.91619	0.115116	-25.3326	1.4e-141	2.99e-140	3080.64	2889.53	3139.54	397.622	347.802	462.256
SLC39A8	2069.84	1.84776	0.0729487	25.3295	1.51e-141	3.23e-140	869.745	897.289	933.454	3420.28	3176.94	3121.32
SPRY2	3503.09	-1.33028	0.0525219	-25.3281	1.57e-141	3.35e-140	4888.19	5139.11	5011.28	2029.05	1938.35	2012.56
LRP12	1019.17	-1.9959	0.078805	-25.3271	1.61e-141	3.43e-140	1655.42	1608.66	1624.36	398.532	402.827	425.188
ALDOC	814.3	2.79921	0.110818	25.2596	8.89e-141	1.89e-139	202.173	212.336	199.06	1361.19	1368.37	1542.67
RAD1	3417.2	1.85528	0.0735175	25.2359	1.62e-140	3.45e-139	1465.26	1587.14	1387.62	5543.96	5165.12	5354.1
CA5B	1113.89	1.94554	0.0771343	25.2227	2.26e-140	4.8e-139	472.405	461.855	443.536	1779.74	1805.46	1720.38
Homo_sapiens_newGene_14885	582.007	4.56833	0.181208	25.2105	3.08e-140	6.54e-139	38.0326	42.0757	60.8774	1046.37	1176.3	1128.38
NUAK1	1286.86	1.93203	0.0766891	25.193	4.78e-140	1.01e-138	502.431	539.156	561.425	2062.72	2006.87	2048.53
STC1	2931.02	-5.69921	0.226324	-25.1816	6.37e-140	1.35e-138	5918.07	5699.79	5634.54	73.7011	98.6304	161.353
WDR66	443.053	-4.13574	0.164366	-25.1618	1.05e-139	2.22e-138	805.691	842.493	866.779	47.3143	41.5286	54.5113
ARHGEF26	956.934	-3.23039	0.128429	-25.1531	1.31e-139	2.76e-138	1877.61	1632.15	1679.44	198.356	157.809	196.241
CNNM3	1314.66	1.82619	0.0726334	25.1426	1.7e-139	3.6e-138	576.494	554.813	603.943	2088.2	2042.17	2022.37
NUDC	8134.2	-1.28285	0.0510401	-25.1343	2.1e-139	4.43e-138	11200.6	11743	11645	4625.88	4940.86	4649.81
LOX	13137	-3.59249	0.143016	-25.1195	3.05e-139	6.42e-138	26580.8	18858.7	27348.5	2001.76	1941.46	2091.05
EML2	2634.5	2.21295	0.0881524	25.1037	4.53e-139	9.53e-138	963.826	932.516	908.33	4215.52	4752.95	4033.83
MAP3K21	2194.86	1.68141	0.0669975	25.0966	5.42e-139	1.14e-137	1086.93	1032.32	1010.76	3315.64	3240.27	3483.27
TACSTD2	442.836	4.98254	0.198663	25.0804	8.14e-139	1.71e-137	24.0206	23.4841	33.8208	817.081	868.986	889.624
LIMCH1	3587.87	10.8352	0.432049	25.0786	8.52e-139	1.79e-137	0	5.87103	5.79785	6321.91	7829.18	7364.47
MB21D2	661.31	-3.42493	0.136609	-25.0712	1.03e-138	2.15e-137	1142.98	1300.43	1187.59	127.385	105.898	103.571
ING1	1399.67	1.92164	0.0767012	25.0536	1.59e-138	3.34e-137	603.517	600.802	549.83	2262.9	2144.95	2236.05
TPCN2	1941.93	-2.28048	0.0910407	-25.049	1.79e-138	3.75e-137	3393.91	3215.37	3052.57	619.635	724.674	645.413
TRPV2	973.725	-7.97311	0.318595	-25.0259	3.2e-138	6.68e-137	1947.67	1823.93	2047.61	6.36923	13.4968	3.27068
NES	647.886	6.89445	0.275514	25.0239	3.36e-138	7e-137	16.0137	3.91402	12.562	1286.58	1334.11	1234.14
FGD6	1607.38	2.25336	0.0900743	25.0167	4.03e-138	8.4e-137	551.473	600.802	519.874	2710.56	2500.02	2761.54
SOCS3	2685.9	1.62834	0.0652392	24.9596	1.68e-137	3.5e-136	1351.16	1260.31	1326.74	3923.44	4011.66	4242.07
DOCK1	2687.36	-1.41983	0.0568883	-24.9583	1.74e-137	3.61e-136	3962.4	3886.62	3886.49	1399.41	1504.37	1484.89
CEMIP2	1580.25	1.8548	0.074324	24.9555	1.86e-137	3.86e-136	672.576	681.04	699.607	2380.27	2605.92	2442.1
MAP3K9	1003.1	3.36221	0.134747	24.952	2.03e-137	4.21e-136	180.154	207.443	145.913	1767.92	1815.84	1901.35
COPG2	2553.82	-1.69386	0.0680097	-24.9062	6.38e-137	1.32e-135	3951.39	3950.23	3802.42	1194.69	1141	1283.2
NEURL1B	1246.71	8.72181	0.350225	24.9034	6.83e-137	1.41e-135	7.00601	7.82804	2.89893	2398.47	2481.33	2582.74
KREMEN2	475.381	4.87152	0.19572	24.8903	9.48e-137	1.96e-135	24.0206	41.0972	28.9893	879.863	960.348	917.97
LPCAT1	5088.77	1.3193	0.0530737	24.8579	2.12e-136	4.39e-135	2776.38	2973.68	2983.96	7131.72	7266.46	7400.45
C1QTNF6	774.594	2.79171	0.112363	24.8454	2.9e-136	5.99e-135	215.184	194.723	176.834	1369.38	1290.5	1400.94
ARRB1	940.194	4.04352	0.162868	24.8269	4.59e-136	9.46e-135	131.112	108.614	83.1025	1693.3	1914.47	1710.56
RALBP1	5090.09	-1.15173	0.0463981	-24.8227	5.1e-136	1.05e-134	7086.07	6835.84	7140.05	3210.09	3096.99	3171.47
DNASE2	2165.68	1.50531	0.0606447	24.8217	5.23e-136	1.08e-134	1152.99	1153.66	1078.4	3170.97	3258.96	3179.1
PTP4A1	8926.65	1.25076	0.0503937	24.8199	5.47e-136	1.12e-134	5288.53	5235.98	5324.36	13177.9	12279	12254.1
ADCY6	3450.2	1.9807	0.0798073	24.8185	5.66e-136	1.16e-134	1284.1	1395.35	1504.54	5327.4	5445.44	5744.4
FTH1	90747.8	3.24935	0.131121	24.7813	1.43e-135	2.92e-134	18080.5	15647.3	18081.6	133057	177884	181737
ICAM1	5906.06	-1.04362	0.0421461	-24.7619	2.31e-135	4.73e-134	7981.84	7875.01	8004.9	3861.57	3945.22	3767.82
PIM3	5056.21	1.21248	0.0489949	24.747	3.34e-135	6.83e-134	3056.62	2950.19	3137.6	6985.22	6990.3	7217.29
HMGB3	1729.15	-2.01348	0.0813863	-24.7398	3.99e-135	8.16e-134	2842.44	2797.55	2676.67	731.551	633.311	693.383
PSMD14	3936.28	-1.33247	0.0538874	-24.727	5.49e-135	1.12e-133	5720.9	5531.49	5653.87	2266.54	2305.87	2139.02
LAP3	2210.59	-1.68851	0.0682939	-24.7241	5.88e-135	1.2e-133	3346.87	3436.51	3338.6	1001.79	1117.12	1022.63
IMPDH2	9974.58	-0.8559	0.0347695	-24.6164	8.43e-134	1.72e-132	12887	12786.1	12877	7211.79	7012.1	7073.38
Homo_sapiens_newGene_15481	722.79	6.28199	0.255372	24.5994	1.28e-133	2.61e-132	22.0189	21.5271	11.5957	1324.8	1673.6	1283.2
C16orf45	501.182	3.96676	0.161357	24.5838	1.88e-133	3.83e-132	65.0558	66.5384	49.2817	927.178	894.941	1004.1
GAREM1	696.569	2.75045	0.111925	24.5741	2.39e-133	4.86e-132	170.146	198.637	172.003	1262.93	1173.18	1202.52
AJM1	670.493	2.67821	0.109034	24.563	3.14e-133	6.37e-132	179.154	181.023	183.599	1232.9	1123.35	1122.93
PIK3R3	1459.64	2.47455	0.100781	24.5537	3.95e-133	8e-132	484.415	450.112	401.018	2319.31	2531.17	2571.84
MAPRE1	6898.54	-1.13178	0.0461015	-24.5497	4.35e-133	8.81e-132	9352.02	9745.91	9323.91	4334.71	4415.53	4219.17
C1QL1	457.169	4.9942	0.203495	24.5421	5.25e-133	1.06e-131	29.0249	19.5701	34.7871	848.017	877.291	934.323
RGS10	1955.67	-2.72804	0.111206	-24.5314	6.84e-133	1.38e-131	3392.91	3437.49	3366.62	587.789	442.279	506.955
RGS3	2641.56	-2.56824	0.104849	-24.4947	1.68e-132	3.4e-131	4543.89	4483.51	4532.95	649.661	833.686	805.677
RPS20	15642.7	-1.13701	0.0464274	-24.49	1.89e-132	3.81e-131	21675.6	21459.6	21387.3	10156.2	9800.75	9377.03
UQCRC1	9257.39	1.06958	0.0437085	24.4708	3.02e-132	6.08e-131	5867.03	5860.27	6196.94	12656.6	12456.5	12507.1
NOTCH2	13939.8	-0.897529	0.0366908	-24.462	3.75e-132	7.55e-131	18080.5	18219.8	18121.2	9562.03	9667.85	9987.55
SNRNP200	18787.1	0.943651	0.0386001	24.4468	5.44e-132	1.09e-130	12676.9	12874.2	13006.5	24330.4	24426.1	25408.8
SORT1	2214.31	2.29371	0.0938307	24.4452	5.66e-132	1.14e-130	806.691	662.448	781.744	3786.05	3546.54	3702.41
H1FX	8616.17	1.34528	0.0550628	24.4317	7.88e-132	1.58e-130	4897.2	4657.69	5046.06	12791.2	12003.8	12301
RPS6KA1	2455.83	1.73965	0.071282	24.4051	1.51e-131	3.02e-130	1082.93	1095.93	1216.58	3860.66	3787.41	3691.5
ULK1	2948.89	1.92488	0.0789364	24.3852	2.46e-131	4.92e-130	1141.98	1282.82	1262.97	4568.56	4483.01	4953.98
LMNA	19502.8	1.27319	0.0522458	24.3693	3.62e-131	7.24e-130	10758.2	11715.6	11771.6	27637	27731.7	27402.8
ATF1	3284.81	1.73381	0.07117	24.3615	4.38e-131	8.75e-130	1558.34	1399.26	1598.27	5096.29	4931.52	5125.15
PLOD1	5836.89	-1.08768	0.0446765	-24.3456	6.45e-131	1.29e-129	7784.67	7994.39	8035.82	3677.77	3838.28	3690.41
Homo_sapiens_newGene_5933	770.853	-7.24627	0.297648	-24.3451	6.53e-131	1.3e-129	1620.39	1613.56	1360.56	6.36923	16.6114	7.63158
G6PD	3891.5	1.68386	0.0691737	24.3425	6.96e-131	1.39e-129	1736.49	1974.62	1831.15	6087.16	5752.75	5966.8
SNRPB	12979.4	-1.04328	0.0428775	-24.3316	9.08e-131	1.81e-129	17225.8	17704.1	17505.6	8552.96	8696.08	8191.95
TMC6	2386.19	10.2462	0.42149	24.3094	1.56e-130	3.1e-129	0	8.80655	2.89893	4855.17	4696.88	4753.38
BRIX1	5450.95	1.15748	0.0476325	24.3003	1.95e-130	3.86e-129	3443.95	3284.84	3395.61	7727.69	7392.09	7461.5
TPRN	2059.52	1.37196	0.0564782	24.2918	2.39e-130	4.74e-129	1143.98	1150.72	1148.94	2974.43	2904.92	3034.1
PITPNB	3172.44	-1.36324	0.0561342	-24.2853	2.8e-130	5.54e-129	4446.81	4630.29	4630.55	1827.97	1708.9	1790.15
SORCS2	583.454	2.92505	0.120496	24.275	3.6e-130	7.12e-129	123.106	149.711	134.317	1024.54	1004.99	1064.06
NR1H3	616.413	3.02696	0.124832	24.2482	6.91e-130	1.37e-128	116.1	149.711	138.182	1120.98	1074.55	1098.95
SH3TC1	573.407	2.69841	0.111341	24.2355	9.39e-130	1.85e-128	144.124	152.647	162.34	994.509	970.731	1016.09
RNF43	567.637	5.62167	0.231984	24.233	9.98e-130	1.97e-128	26.0223	21.5271	20.2925	946.285	1158.65	1233.04
TOP1	7438.88	-1.19728	0.049418	-24.2276	1.14e-129	2.24e-128	10638.1	10163.7	10278.6	4615.87	4344.93	4592.03
SNX30	794.113	-2.49235	0.102873	-24.2276	1.14e-129	2.24e-128	1355.16	1422.75	1267.8	237.481	247.095	234.398
FURIN	6411.83	1.04827	0.0433121	24.2027	2.08e-129	4.09e-128	4291.68	4178.22	4070.09	8729.48	8553.85	8647.67
GCN1	13686.2	0.888099	0.0366997	24.1991	2.27e-129	4.47e-128	9671.29	9643.17	9490.12	17380.7	18039	17892.8
BMP1	1298.58	2.07586	0.0857952	24.1955	2.48e-129	4.86e-128	495.425	466.747	531.47	2123.68	2008.95	2165.19
KHDC4	4867.42	1.41991	0.0587849	24.1544	6.71e-129	1.32e-127	2782.38	2632.18	2530.76	6888.77	7243.62	7126.8
MAML2	1787.19	-1.44423	0.0598418	-24.1342	1.09e-128	2.14e-127	2634.26	2649.79	2556.85	945.375	966.578	970.301
CPNE3	4344.4	-1.36768	0.0566731	-24.1329	1.13e-128	2.21e-127	6437.52	5967.9	6380.53	2387.55	2481.33	2411.58
PTK2B	444.853	3.59463	0.14906	24.1153	1.73e-128	3.37e-127	62.0532	72.4094	69.5742	864.395	822.266	778.421
MYO10	5894.42	-1.59244	0.0660525	-24.1087	2.03e-128	3.96e-127	8626.39	8920.05	9012.76	3000.82	2721.16	3085.34
NQO1	7178.37	1.82217	0.0755953	24.1043	2.26e-128	4.4e-127	3143.69	2935.52	3415.9	11590.2	11284.4	10700.6
TNFAIP1	2653.66	1.27844	0.05308	24.0852	3.57e-128	6.96e-127	1575.35	1561.69	1511.31	3830.64	3699.16	3743.83
EIF3E	10839.6	-1.29258	0.0536779	-24.0803	4.02e-128	7.82e-127	15392.2	14776.4	16016.6	6458.4	6091.2	6302.59
AP1S2	2697.55	-1.58446	0.065809	-24.0766	4.4e-128	8.55e-127	4062.48	4158.65	3916.45	1355.74	1279.08	1412.93
SLC35B4	2552.56	1.41749	0.0588989	24.0665	5.61e-128	1.09e-126	1427.22	1365.01	1379.89	3711.44	3835.16	3596.65
DTX3L	3722.94	-1.44702	0.0601446	-24.059	6.72e-128	1.3e-126	5477.7	5462.02	5401.66	1937.16	1933.16	2125.94
ERCC6	2299.98	1.51547	0.0630018	24.0544	7.51e-128	1.45e-126	1186.02	1174.21	1215.62	3329.29	3565.23	3329.55
C6orf120	2122.56	-1.73771	0.0723184	-24.0286	1.4e-127	2.7e-126	3392.91	3089.14	3315.4	984.501	941.661	1011.73
KPNA4	5881.05	-1.28579	0.0535594	-24.0069	2.36e-127	4.56e-126	8189.02	8435.69	8397.22	3305.63	3594.3	3364.44
ERMP1	1818.72	1.76429	0.0735204	23.9973	2.97e-127	5.73e-126	857.735	780.847	843.587	2877.07	2861.32	2691.77
SF3A1	5616.17	-1.08518	0.0452224	-23.9966	3.02e-127	5.82e-126	7527.45	7649.95	7722.74	3486.7	3651.4	3658.8
S100A10	5083.51	1.12167	0.0467448	23.9955	3.1e-127	5.97e-126	3086.65	3263.32	3253.56	7031.63	6912.43	6953.46
KIF3C	1251.94	-2.20194	0.0918377	-23.9764	4.9e-127	9.44e-126	1984.7	2068.56	2116.22	414.91	488.999	438.271
MTPN	14007.8	-0.829754	0.0346144	-23.9714	5.53e-127	1.06e-125	18157.6	17852.8	17776.2	10206.2	9921.18	10132.6
BABAM2	2251.46	-1.34692	0.056203	-23.9652	6.41e-127	1.23e-125	3308.84	3164.49	3222.64	1248.37	1279.08	1285.38
CTSB	14299.9	-2.2121	0.0923149	-23.9625	6.84e-127	1.31e-125	22521.3	24434.3	23610.8	4445.72	5344.73	5442.4
PIP4K2A	1415.45	-1.64534	0.0687101	-23.9461	1.01e-126	1.94e-125	2159.85	2149.78	2125.88	676.958	717.406	662.857
PHF21A	1956.37	2.32623	0.09715	23.9447	1.05e-126	2.01e-125	709.608	574.383	667.719	3225.56	3394.96	3166.01
CASP1	533.009	3.10604	0.129734	23.9417	1.13e-126	2.16e-125	111.095	116.442	105.328	959.934	1010.18	895.075
RAP1GAP2	5243.76	-0.958424	0.040035	-23.9396	1.18e-126	2.27e-125	6963.97	6874.98	6932.3	3512.17	3569.38	3609.74
NET1	4913.88	-1.16437	0.0486565	-23.9304	1.48e-126	2.83e-125	6729.77	6911.18	6744.83	2939.85	3133.33	3024.29
GTPBP4	6648.12	-0.937287	0.0391773	-23.9242	1.71e-126	3.27e-125	8868.6	8753.71	8582.75	4592.21	4525.58	4565.86
MZT1	4161.12	1.08317	0.0452894	23.9167	2.05e-126	3.91e-125	2610.24	2733.94	2661.21	5653.14	5694.61	5613.57
JPH3	659.409	7.05886	0.295158	23.9156	2.11e-126	4.02e-125	13.0112	5.87103	10.6294	1403.96	1171.11	1351.88
GNA12	3767.41	-1.31647	0.0550838	-23.8995	3.1e-126	5.9e-125	5248.5	5355.36	5526.32	2219.22	2178.17	2076.88
TUBA4A	1583.75	9.43147	0.394805	23.8889	3.99e-126	7.59e-125	4.00343	3.91402	5.79785	3263.77	2984.87	3240.15
KCNN4	1713.68	2.22457	0.0931619	23.8785	5.12e-126	9.73e-125	621.533	607.652	583.65	3094.53	2700.4	2674.32
MMGT1	1596.1	-1.45323	0.0608964	-23.864	7.24e-126	1.37e-124	2344.01	2316.12	2354.89	863.485	836.801	861.278
SREBF2	8104.92	1.12553	0.0471699	23.8612	7.74e-126	1.47e-124	4893.19	5245.77	5143.66	10945.1	11167	11234.8
SKA1	899.993	-2.58218	0.108375	-23.8263	1.78e-125	3.38e-124	1634.4	1518.64	1475.55	277.516	261.63	232.218
CSE1L	12076.8	-1.25693	0.0527914	-23.8093	2.68e-125	5.06e-124	17424.9	16607.2	17054.4	7387.39	6783.69	7203.12
HOXC11	992.421	5.00347	0.210394	23.7815	5.19e-125	9.81e-124	74.0635	70.4524	35.7534	1935.34	1953.92	1885
KLF2	1023.36	-3.86175	0.162472	-23.7687	7.04e-125	1.33e-123	1902.63	1785.77	2056.3	135.574	100.707	159.173
USP14	7982.06	-1.4195	0.0597283	-23.7659	7.52e-125	1.42e-123	11849.2	11412.3	11597.6	4167.29	4630.44	4235.53
PDZD11	957.55	-2.05	0.0863041	-23.7533	1.02e-124	1.91e-123	1560.34	1543.1	1522.9	347.578	379.987	391.391
PDE4D	3445.33	1.90682	0.0803164	23.7414	1.35e-124	2.54e-123	1528.31	1385.56	1438.83	5566.7	5729.91	5022.67
MBP	593.476	-6.6904	0.281877	-23.7351	1.56e-124	2.94e-123	1064.91	1177.14	1285.19	14.5582	11.4204	7.63158
FAM78A	449.5	5.13633	0.216412	23.7341	1.61e-124	3.02e-123	24.0206	16.6346	33.8208	891.692	901.17	829.661
PARVB	2309.84	-1.49695	0.0631098	-23.7198	2.25e-124	4.23e-123	3258.79	3499.14	3475.81	1217.43	1227.17	1180.71
PLAC8	717.397	7.50464	0.316685	23.6975	3.83e-124	7.17e-123	16.0137	1.95701	5.79785	1483.12	1415.09	1382.41
NOP56	8213.26	-1.05598	0.0445625	-23.6966	3.91e-124	7.33e-123	11228.6	11154	10892.2	5353.79	5169.27	5481.65
ARL4D	885.911	2.3953	0.101134	23.6844	5.23e-124	9.78e-123	277.238	292.573	279.263	1493.13	1584.32	1388.95
Homo_sapiens_newGene_20102	537.219	3.93127	0.166085	23.6702	7.31e-124	1.37e-122	67.0575	70.4524	60.8774	1046.37	1092.2	886.353
BHLHE41	587.058	-5.2762	0.22293	-23.6675	7.79e-124	1.45e-122	1105.95	1154.64	1173.1	32.756	15.5732	40.3383
RANBP2	10092.7	0.98498	0.0416236	23.664	8.48e-124	1.58e-122	6721.76	6965	6639.51	13596.5	13179.1	13454.5
ABHD6	808.808	2.53069	0.106962	23.6597	9.37e-124	1.75e-122	254.218	228.97	232.88	1405.78	1284.27	1446.73
SLC6A9	2148.9	4.72791	0.199901	23.6512	1.15e-123	2.14e-122	114.098	139.926	214.52	4317.43	4059.42	4048.01
OSBPL10	1591.26	1.84778	0.0781587	23.6414	1.45e-123	2.69e-122	639.548	703.545	732.462	2516.75	2520.78	2434.47
UBAC2	3230.86	1.3927	0.0589312	23.6326	1.78e-123	3.31e-122	1748.5	1763.27	1835.02	4820.6	4484.05	4733.76
TRIM7	525.871	3.00476	0.127158	23.6302	1.89e-123	3.5e-122	127.109	105.679	116.923	941.736	967.616	896.165
TSC22D4	2377.34	1.25965	0.0533156	23.6263	2.07e-123	3.84e-122	1412.21	1402.2	1387.62	3296.53	3426.11	3339.36
AIG1	632.319	-3.0024	0.127143	-23.6143	2.75e-123	5.09e-122	1123.96	1131.15	1117.05	134.664	123.548	163.534
OSBPL5	1399.75	2.54199	0.107689	23.6049	3.43e-123	6.35e-122	383.329	428.585	418.412	2156.44	2590.35	2421.39
RAB26	507.84	4.41501	0.187152	23.5904	4.83e-123	8.93e-122	46.0395	42.0757	48.3154	944.465	1100.51	865.639
SGCB	857.075	-2.30189	0.0975922	-23.5868	5.27e-123	9.73e-122	1486.27	1433.51	1356.7	305.723	285.509	274.737
NPTXR	454.645	5.9249	0.251501	23.5582	1.04e-122	1.91e-121	11.0094	21.5271	11.5957	862.575	947.89	873.27
ZNF804A	556.041	-3.9003	0.165595	-23.5532	1.16e-122	2.15e-121	1045.9	967.742	1112.22	56.4132	82.0189	71.9549
PLA2G16	992.807	3.75208	0.159378	23.542	1.52e-122	2.79e-121	135.116	170.26	106.294	1842.53	1888.51	1814.13
UPF3A	2318.56	1.63148	0.0693176	23.5362	1.74e-122	3.2e-121	1153.99	1093.97	1147.01	3597.7	3609.87	3308.83
SUCLA2	2169.27	1.94385	0.0826065	23.5314	1.95e-122	3.58e-121	812.697	930.559	941.184	3316.55	3480.1	3534.51
Homo_sapiens_newGene_14107	811.787	2.34412	0.099617	23.5313	1.95e-122	3.59e-121	292.25	258.325	251.24	1379.39	1372.52	1316.99
CEP72	1037.97	2.54668	0.108248	23.5264	2.19e-122	4.02e-121	265.227	305.294	339.174	1741.53	1793	1783.61
CD109	3355.34	-1.24564	0.0529572	-23.5216	2.46e-122	4.5e-121	4685.02	4810.33	4664.37	1988.11	1925.89	2058.35
PUM3	2972.72	-1.54059	0.0655038	-23.5191	2.6e-122	4.76e-121	4410.78	4311.29	4549.38	1429.44	1567.7	1567.74
TGM1	478.856	6.41067	0.272618	23.5152	2.85e-122	5.21e-121	10.0086	8.80655	14.4946	903.52	956.196	980.113
CLMP	6660.31	-1.16474	0.0495337	-23.5141	2.93e-122	5.35e-121	9347.01	9241	9045.61	4030.81	4009.58	4287.86
IGFBP7	1217.56	3.24401	0.138013	23.5052	3.61e-122	6.59e-121	198.17	279.853	219.352	2288.37	2238.39	2081.24
DIS3L	1610.31	-1.51212	0.0643498	-23.4985	4.23e-122	7.71e-121	2375.04	2437.46	2341.37	830.729	860.68	816.579
TMEM204	512.187	-6.60889	0.281301	-23.4941	4.69e-122	8.55e-121	1006.86	1050.91	984.668	13.6483	8.30572	8.7218
ANAPC16	3100.26	1.2478	0.0531346	23.4837	5.99e-122	1.09e-120	1785.53	1869.92	1856.28	4339.26	4474.7	4275.86
Homo_sapiens_newGene_8816	581.215	4.72942	0.201423	23.48	6.53e-122	1.19e-120	42.036	54.7963	29.9556	1169.21	1176.3	1015
PRSS23	1857.18	-1.48126	0.0631083	-23.4718	7.92e-122	1.44e-120	2735.34	2753.51	2717.26	1025.45	949.966	961.579
VBP1	2289.6	-1.68639	0.07191	-23.4513	1.28e-121	2.33e-120	3556.05	3628.3	3298.01	1130.08	1060.02	1065.15
DNAH17	424.106	3.65095	0.155736	23.4433	1.55e-121	2.81e-120	72.0618	53.8178	61.8437	756.118	798.387	802.406
Homo_sapiens_newGene_24410	18072.4	2.94087	0.125491	23.4349	1.89e-121	3.42e-120	4571.92	4322.06	3600.47	31419.4	28205.2	36315.4
AZIN1	7948.79	-0.809942	0.0346124	-23.4003	4.24e-121	7.68e-120	10056.6	10119.7	10193.6	5798.73	5737.17	5786.92
METTL7A	858.594	8.10337	0.346607	23.3792	6.96e-121	1.26e-119	12.0103	3.91402	2.89893	1630.52	1710.98	1791.24
RTL6	2479.91	1.5727	0.0672724	23.378	7.15e-121	1.29e-119	1292.11	1223.13	1229.14	3890.69	3550.69	3693.68
TNFSF9	1556.99	9.51369	0.407072	23.371	8.43e-121	1.52e-119	3.00257	5.87103	3.86523	3029.02	3203.93	3096.24
CASKIN2	1722.46	1.41117	0.0604137	23.3585	1.13e-120	2.04e-119	952.817	939.365	931.521	2448.51	2512.48	2550.04
SHARPIN	2109.77	1.33576	0.0573209	23.3032	4.12e-120	7.42e-119	1223.05	1182.03	1187.59	3079.98	3034.7	2951.24
ARL2	3446.48	-1.24964	0.0536518	-23.2917	5.38e-120	9.68e-119	4695.02	5004.08	4857.63	2049.07	2002.72	2070.34
TCEAL9	2634.15	-1.58637	0.0681333	-23.2834	6.53e-120	1.17e-118	3998.43	3980.56	3878.76	1335.72	1386.02	1225.41
SFT2D1	2031.21	-1.86267	0.0800157	-23.2788	7.27e-120	1.31e-118	3197.74	3155.68	3205.25	846.197	960.348	822.03
NIPA2	4630.36	1.22438	0.0526098	23.2729	8.34e-120	1.5e-118	2845.44	2786.78	2694.07	6380.15	6363.22	6712.52
CDC42EP4	2829.4	1.99633	0.0857861	23.271	8.72e-120	1.56e-118	1155.99	1022.54	1223.35	4348.36	4600.33	4625.83
EMC10	2259.89	1.30528	0.0561437	23.2489	1.46e-119	2.62e-118	1265.08	1293.58	1347.03	3204.63	3214.31	3234.7
ATP6V1B2	2631.15	-1.47651	0.0635357	-23.2391	1.83e-119	3.28e-118	3886.33	4038.29	3688.4	1368.47	1409.9	1395.49
B3GNT9	409.847	4.73064	0.203685	23.2253	2.53e-119	4.52e-118	20.0172	36.2047	32.8545	794.334	755.82	819.849
GREB1L	874.008	3.2449	0.139762	23.2174	3.04e-119	5.42e-118	194.166	173.195	133.351	1580.48	1586.39	1576.47
OSMR	11155.2	1.13889	0.0490708	23.2091	3.69e-119	6.58e-118	7111.1	6896.51	6893.64	14750.2	15358.3	15921.7
CAMK2N1	826.454	-2.62469	0.113176	-23.1911	5.6e-119	9.98e-118	1355.16	1492.22	1420.47	242.031	246.057	202.782
MYLK3	788.495	7.90616	0.341019	23.1839	6.61e-119	1.18e-117	10.0086	1.95701	7.73047	1479.48	1668.41	1563.38
CD9	3121.9	1.20684	0.0520832	23.1714	8.84e-119	1.57e-117	1838.58	1882.64	1940.35	4326.53	4445.63	4297.67
STEAP2	389.614	-4.53084	0.19556	-23.1685	9.47e-119	1.68e-117	737.632	768.127	734.394	25.4769	41.5286	30.5263
MCC	472.07	-4.82879	0.208426	-23.1679	9.6e-119	1.71e-117	895.768	959.914	879.341	20.9275	40.4904	35.9774
CCSAP	1328.37	1.82222	0.0787565	23.1375	1.94e-118	3.45e-117	614.527	553.834	588.482	2008.13	2061.89	2143.38
G3BP1	10791.5	-1.45578	0.0629287	-23.1338	2.12e-118	3.76e-117	15584.4	16324.4	15542.1	5922.47	5369.65	6006.05
OASL	4248.61	1.28081	0.0553746	23.13	2.31e-118	4.1e-117	2369.03	2471.7	2591.64	6113.55	5982.19	5963.53
PLEKHG5	633.739	-3.18055	0.137526	-23.1268	2.49e-118	4.4e-117	1126.97	1138	1159.57	130.114	102.783	145
SLC9A3	1043.81	2.21497	0.0958024	23.1202	2.9e-118	5.13e-117	380.326	389.445	340.141	1685.12	1656.99	1810.86
PLOD2	11380.1	-2.79535	0.120973	-23.1072	3.92e-118	6.92e-117	20464.5	19681.7	19534.9	2554.97	2607.99	3436.39
RHOBTB3	2267.27	-1.86755	0.0808878	-23.0882	6.09e-118	1.07e-116	3622.1	3634.17	3422.66	1007.25	1028.87	888.534
AP1G2	462.161	2.83137	0.122666	23.0819	7.03e-118	1.24e-116	109.094	113.507	118.856	790.694	826.419	814.398
HOXC6	1019.77	1.97992	0.0858526	23.0619	1.12e-117	1.97e-116	420.36	400.209	416.479	1543.17	1651.8	1686.58
SNCG	521.428	6.29827	0.273142	23.0586	1.2e-117	2.12e-116	11.0094	10.7636	17.3936	944.465	1165.91	979.022
PTPN1	4610.19	-1.30963	0.056803	-23.0556	1.29e-117	2.27e-116	6703.75	6232.1	6773.82	2635.95	2684.82	2630.71
COL5A3	854.271	8.17495	0.354701	23.0474	1.56e-117	2.74e-116	9.00772	5.87103	2.89893	1690.58	1796.11	1621.17
CAMKK1	834.282	2.68887	0.116729	23.0351	2.07e-117	3.64e-116	241.207	236.798	194.228	1412.15	1402.63	1518.68
RNF44	3066.85	1.88236	0.0817293	23.0317	2.25e-117	3.94e-116	1410.21	1325.87	1190.49	4755.99	5000.04	4718.5
PLGRKT	755.04	-3.23103	0.140292	-23.0308	2.29e-117	4.01e-116	1376.18	1398.28	1318.04	117.376	155.732	164.624
CASP9	1396.36	3.29518	0.143149	23.0193	2.99e-117	5.23e-116	256.22	270.067	248.341	2709.65	2092	2801.88
TUBGCP4	2400.51	1.55674	0.0676725	23.004	4.25e-117	7.44e-116	1239.06	1194.76	1219.48	3453.94	3502.94	3792.89
Homo_sapiens_newGene_6781	1212.28	9.04528	0.393652	22.9778	7.77e-117	1.36e-115	3.00257	2.93552	7.73047	2420.31	2477.18	2362.52
CTDSP2	8200.16	0.807187	0.0351557	22.9604	1.16e-116	2.03e-115	5972.12	6010.96	5908.98	10351.8	10429.9	10527.2
REPS1	1241.91	-1.65024	0.0719301	-22.9423	1.76e-116	3.07e-115	1842.58	1920.81	1887.2	595.978	583.477	621.428
SASH1	3235.12	-1.67138	0.0728666	-22.9375	1.96e-116	3.42e-115	4935.23	5163.57	4674.03	1522.25	1637.26	1478.35
LHFPL2	1349.8	-1.77885	0.0775724	-22.9315	2.25e-116	3.92e-115	2139.83	2140.97	1991.56	632.373	604.241	589.812
Homo_sapiens_newGene_6358	921.806	4.0683	0.177411	22.9315	2.25e-116	3.92e-115	97.0832	119.378	94.6982	1908.95	1420.28	1890.45
PHACTR1	594.777	-7.25651	0.316477	-22.929	2.39e-116	4.15e-115	1184.01	1184.97	1176	5.45934	6.22929	11.9925
FAM50A	3015.96	-1.13142	0.0493828	-22.9111	3.6e-116	6.25e-115	4198.6	4139.08	4085.55	1852.54	1896.82	1923.16
BTBD3	3035.26	2.80443	0.122527	22.8883	6.07e-116	1.05e-114	686.589	704.524	889.004	5342.87	4891.03	5697.52
OGFOD3	777.104	-2.45956	0.10749	-22.8817	7.07e-116	1.22e-114	1298.11	1267.16	1379.89	230.202	262.668	224.586
STAM2	1165.66	-2.08118	0.0909942	-22.8716	8.92e-116	1.54e-114	1952.67	1883.62	1820.53	449.485	409.057	478.609
RABL3	1104.07	-2.13513	0.093359	-22.8701	9.22e-116	1.59e-114	1932.66	1722.17	1741.29	414	393.483	420.827
SPOCD1	898.773	-2.36349	0.103363	-22.8658	1.02e-115	1.76e-114	1488.28	1461.89	1563.49	265.688	292.776	320.526
GTPBP6	2189.25	-1.59648	0.0699193	-22.8332	2.14e-115	3.7e-114	3254.79	3323	3292.21	1030	1164.88	1070.6
ZNF469	668.159	7.52845	0.32974	22.8315	2.23e-115	3.85e-114	6.00515	13.6991	1.93262	1390.31	1260.39	1336.62
GDE1	3706.73	1.45215	0.0636075	22.8299	2.32e-115	3.99e-114	2087.79	1883.62	1981.9	5569.43	5252.33	5465.3
OAF	2465.34	-1.46608	0.0642475	-22.8193	2.95e-115	5.08e-114	3687.16	3486.41	3688.4	1361.19	1256.24	1312.63
WDR34	5153.34	1.0635	0.0466142	22.8149	3.26e-115	5.61e-114	3397.91	3243.75	3365.65	7076.21	7019.37	6817.18
L3MBTL3	641.553	-2.95433	0.12956	-22.8028	4.3e-115	7.39e-114	1187.02	1138	1083.23	126.475	161.961	152.632
F3	2874.01	1.55	0.0679766	22.802	4.38e-115	7.53e-114	1496.28	1460.91	1432.07	4087.22	4222.42	4545.15
VMA21	3056.44	-1.35467	0.0594862	-22.7729	8.51e-115	1.46e-113	4288.68	4444.37	4451.78	1750.63	1772.23	1630.98
SOX13	1516.95	3.00349	0.131891	22.7725	8.59e-115	1.47e-113	358.307	270.067	380.726	2688.72	2663.02	2740.83
WDR76	1838.26	1.55495	0.0682882	22.7704	9.02e-115	1.54e-113	940.806	978.505	881.273	2698.73	2751.27	2778.98
MAPK1	5489.25	-1.09212	0.0479688	-22.7674	9.65e-115	1.65e-113	7651.56	7358.36	7409.65	3544.93	3392.89	3578.12
ATP6V1H	2126.25	-1.8529	0.0814192	-22.7575	1.21e-114	2.07e-113	3348.87	3101.86	3541.52	942.646	940.622	881.992
MGA	3851.4	1.65392	0.0726964	22.7511	1.4e-114	2.39e-113	1862.6	1751.52	1957.74	5527.58	6091.2	5917.74
UBA1	20575.6	-0.838401	0.0368578	-22.7469	1.54e-114	2.63e-113	26575.8	26000.8	26596.7	14683.8	14485.2	15111.6
KLF12	1517.54	1.58625	0.0697395	22.7453	1.6e-114	2.72e-113	752.645	730.944	791.407	2326.59	2286.15	2217.52
ASPHD1	799.46	2.69275	0.118421	22.7387	1.86e-114	3.16e-113	190.163	234.841	217.419	1406.69	1452.46	1295.19
ACBD4	533.108	2.90928	0.127981	22.7321	2.16e-114	3.67e-113	111.095	134.055	130.452	959.934	893.903	969.21
PLXNA4	2375.47	-10.4665	0.460687	-22.7193	2.89e-114	4.91e-113	4774.09	4808.38	4660.51	5.45934	0	4.3609
SH3GLB1	3631.78	-1.12399	0.0494835	-22.7145	3.22e-114	5.48e-113	5019.3	4905.25	5014.17	2352.97	2226.97	2272.03
FAH	950.231	-1.96416	0.0864722	-22.7143	3.24e-114	5.49e-113	1519.3	1443.3	1576.05	394.892	385.178	382.669
SLC7A11	5069.44	1.04597	0.0460553	22.7112	3.48e-114	5.89e-113	3342.87	3358.23	3224.57	6985.22	6745.28	6760.49
ATP6V1C1	4698.36	-1.33827	0.0589714	-22.6935	5.19e-114	8.8e-113	6819.85	6881.83	6500.36	2758.79	2533.24	2696.13
L1CAM	6295.73	12.4241	0.547543	22.6906	5.55e-114	9.39e-113	5.00429	0	1.93262	12515.5	12597.7	12654.2
XDH	772.468	-5.72892	0.252933	-22.65	1.4e-113	2.36e-112	1454.25	1493.2	1600.21	13.6483	34.2611	39.2481
Homo_sapiens_newGene_8923	440.097	-6.17036	0.272432	-22.6492	1.42e-113	2.4e-112	841.721	831.73	931.521	15.4681	11.4204	8.7218
MAN1A1	1017.86	-2.49551	0.110198	-22.6457	1.54e-113	2.6e-112	1619.39	1748.59	1820.53	338.479	279.28	300.902
Homo_sapiens_newGene_20558	2716.4	-2.4772	0.109517	-22.6194	2.79e-113	4.71e-112	4392.77	5270.23	4154.16	840.738	810.846	829.661
AC098850.3	626.971	-7.46873	0.330205	-22.6185	2.85e-113	4.81e-112	1276.09	1246.62	1218.51	10.0088	6.22929	4.3609
PDHB	3083.96	1.14507	0.0506738	22.5969	4.65e-113	7.82e-112	1868.6	1974.62	1918.12	4228.26	4297.17	4216.99
ISG20	856.888	-2.80563	0.124161	-22.5967	4.67e-113	7.85e-112	1485.27	1497.11	1516.14	214.734	247.095	180.977
PHLDA3	2371.25	1.65603	0.0733319	22.5826	6.42e-113	1.08e-111	1133.97	1133.11	1160.54	3742.38	3711.62	3345.9
HYAL1	645.152	6.68486	0.29611	22.5756	7.52e-113	1.26e-111	8.00686	14.6776	14.4946	1541.35	1138.92	1153.46
PDE7B	367.426	-4.66039	0.206505	-22.5679	8.96e-113	1.5e-111	701.601	684.954	733.428	20.9275	35.2993	28.3459
TMX4	1690.71	-2.05141	0.0909641	-22.5518	1.29e-112	2.16e-111	2803.4	2596.95	2774.27	722.452	632.273	614.887
ALCAM	13159.6	-0.806341	0.0357604	-22.5484	1.39e-112	2.33e-111	16858.5	16773.5	16603.1	9780.4	9435.29	9506.76
HIST1H1C	469.718	3.80401	0.16878	22.5383	1.75e-112	2.92e-111	56.048	64.5814	67.6416	979.041	819.151	831.842
TNNT1	428.719	6.38418	0.283852	22.4913	5.05e-112	8.45e-111	10.0086	9.78505	10.6294	834.369	887.673	819.849
SYTL2	653.312	-3.72952	0.165842	-22.4883	5.4e-112	9.02e-111	1139.98	1119.41	1385.69	95.5384	77.8661	101.391
KNL1	3010.03	1.34774	0.0599454	22.4828	6.12e-112	1.02e-110	1749.5	1630.19	1714.23	4215.52	4275.37	4475.37
Homo_sapiens_newGene_10154	382.828	5.99987	0.266945	22.4761	7.12e-112	1.19e-110	13.0112	12.7206	9.66308	772.496	743.362	745.714
RSPO3	328.891	5.15156	0.229221	22.4742	7.43e-112	1.24e-110	19.0163	17.6131	17.3936	633.283	661.343	624.699
IARS	9780.59	-0.817123	0.0363651	-22.47	8.16e-112	1.36e-110	12565.8	12324.3	12546.5	7154.46	6959.15	7133.34
CFD	1498.34	9.57421	0.426203	22.464	9.34e-112	1.55e-110	4.00343	1.95701	5.79785	3105.45	3073.12	2799.7
MCRIP2	1905.02	1.72442	0.0768727	22.4322	1.91e-111	3.18e-110	894.767	904.139	857.116	3042.67	3001.48	2729.92
ZBTB10	532.145	-3.32662	0.148408	-22.4154	2.79e-111	4.63e-110	1058.91	972.634	871.61	92.8087	95.5157	101.391
CTSZ	4113.87	0.966822	0.0431328	22.415	2.81e-111	4.66e-110	2771.38	2810.27	2773.31	5506.65	5462.05	5359.55
GNPDA2	1582.97	-1.93005	0.0861439	-22.4049	3.53e-111	5.84e-110	2584.22	2485.4	2454.42	688.786	594.897	690.113
GSR	2703.37	1.24015	0.0553541	22.404	3.59e-111	5.95e-110	1554.33	1618.45	1651.42	3822.45	3855.93	3717.67
ARL4C	866.632	-6.88672	0.307499	-22.3959	4.31e-111	7.13e-110	1684.44	1729.02	1744.19	27.2967	8.30572	6.54135
RASA2	2220.66	-1.4165	0.0632715	-22.3877	5.18e-111	8.57e-110	3345.87	3087.18	3259.36	1193.78	1217.83	1219.96
TFPI	5869.26	-1.09172	0.048775	-22.3828	5.79e-111	9.56e-110	7685.59	8243.91	8039.69	3756.93	3751.07	3738.38
ETV4	2482.27	1.36746	0.0611365	22.3673	8.2e-111	1.35e-109	1394.2	1375.78	1389.55	3436.65	3731.34	3566.13
2020-09-06	556.575	4.14526	0.185493	22.3473	1.28e-110	2.11e-109	66.0566	44.0327	68.6079	1157.38	1031.99	971.391
FOXO1	996.423	3.15589	0.141291	22.3362	1.65e-110	2.71e-109	198.17	235.82	169.104	1670.56	1778.46	1926.43
ACTR1B	3052.44	1.40626	0.0630494	22.3041	3.37e-110	5.55e-109	1684.44	1666.39	1666.88	4649.54	4205.81	4441.58
CDC123	4908.31	-1.06565	0.0478687	-22.262	8.63e-110	1.42e-108	6628.68	6681.23	6620.18	3265.59	3055.47	3198.72
HTATIP2	3592.74	1.38013	0.0619952	22.2619	8.65e-110	1.42e-108	1993.71	2044.1	1946.15	5468.44	5008.35	5095.71
PAFAH1B1	5102.45	-1.24982	0.0561422	-22.2617	8.69e-110	1.43e-108	7210.18	7145.05	7199	3119.1	3096.99	2844.4
APEH	5245.9	1.01668	0.0456947	22.2495	1.14e-109	1.87e-108	3529.02	3437.49	3443.92	6835.09	7176.14	7053.76
SLC2A3	2206.44	2.262	0.101695	22.2429	1.32e-109	2.16e-108	749.643	793.568	740.192	3254.68	3693.97	4006.58
ANKRD13B	526.445	3.61837	0.16273	22.2355	1.56e-109	2.55e-108	99.0849	66.5384	72.4731	1000.88	939.584	980.113
ARHGAP12	2357.65	-1.25003	0.05628	-22.211	2.69e-109	4.4e-108	3427.94	3248.64	3282.55	1403.05	1384.98	1398.76
GBE1	3587.19	-0.991956	0.0447086	-22.1871	4.57e-109	7.47e-108	4731.06	4770.21	4820.91	2416.67	2365.05	2419.21
RPLP1	32259	-0.894367	0.0403159	-22.184	4.9e-109	8.01e-108	41210.3	42649.1	41990.9	22700.8	23102.3	21900.4
GALNT6	1347.73	-9.38389	0.423297	-22.1686	6.9e-109	1.13e-107	2760.37	2640.01	2673.78	2.72967	6.22929	3.27068
PTPRK	2122.2	-1.52308	0.068714	-22.1655	7.4e-109	1.21e-107	3223.76	3186.99	3035.17	1093.69	1043.41	1150.19
PARD3	2506.59	-1.14267	0.0515567	-22.1633	7.76e-109	1.26e-107	3426.94	3520.66	3403.34	1552.27	1571.86	1564.47
KLF11	567.162	3.21949	0.145302	22.1573	8.87e-109	1.44e-107	117.1	90.0225	122.721	972.672	1030.95	1069.51
APBB1	820.946	-8.25136	0.372496	-22.1516	1.01e-108	1.64e-107	1599.37	1669.33	1640.79	6.36923	0	9.81203
HIST2H4A	402.564	4.65351	0.210207	22.1377	1.37e-108	2.23e-107	31.0266	26.4196	34.7871	679.688	838.877	804.586
DOCK7	2523.73	-1.70048	0.0768182	-22.1365	1.41e-108	2.29e-107	3784.24	3700.71	4093.28	1148.28	1154.49	1261.39
TARS	18088.8	0.999423	0.0451787	22.1216	1.96e-108	3.18e-107	12053.3	12386.9	11748.4	24870.9	23883.1	23590.3
TONSL	2903.14	1.13814	0.0514849	22.1064	2.75e-108	4.45e-107	1803.55	1806.32	1831.15	3929.81	3940.02	4107.97
RASA3	5007.97	0.954142	0.0431862	22.0937	3.63e-108	5.88e-107	3349.87	3466.84	3412.04	6582.14	6518.95	6717.97
VWA5A	636.49	5.72893	0.259568	22.071	6e-108	9.71e-107	28.024	10.7636	31.8882	1283.85	1339.3	1125.11
SEPHS1	2997.85	-1.18022	0.0534999	-22.0602	7.63e-108	1.23e-106	4143.55	4211.49	4126.14	1894.39	1770.16	1841.39
ZFYVE19	1184.14	1.79966	0.0815891	22.0575	8.09e-108	1.31e-106	521.447	565.576	498.615	1868	1849.06	1802.14
ELOVL3	313.178	5.13401	0.233023	22.0322	1.42e-107	2.29e-106	17.0146	19.5701	15.4609	614.176	599.05	613.797
STARD3NL	1755.61	-1.53642	0.0697551	-22.0259	1.63e-107	2.62e-106	2578.21	2554.88	2700.83	931.727	855.489	912.519
CNTNAP1	564.012	-3.36544	0.152801	-22.0249	1.66e-107	2.68e-106	1007.86	979.484	1098.69	115.556	100.707	81.7669
CCDC69	449.6	-6.56559	0.298206	-22.0169	1.98e-107	3.19e-106	933.8	873.805	861.947	9.0989	13.4968	5.45113
WASHC5	3288.82	-1.08159	0.04913	-22.0149	2.08e-107	3.34e-106	4520.88	4488.4	4390.91	2096.39	2073.31	2163.01
SFRP1	5040.38	-12.0661	0.548242	-22.0087	2.38e-107	3.82e-106	10349.9	9938.68	9946.21	0	2.07643	5.45113
TKFC	1922.48	1.53671	0.069823	22.0087	2.38e-107	3.82e-106	974.836	951.107	1031.05	2951.68	2882.08	2744.1
IL15	411.113	3.36085	0.152716	22.0071	2.46e-107	3.95e-106	65.0558	68.4954	85.0351	731.551	739.209	777.331
LIN7C	2363.4	1.54548	0.0702469	22.0007	2.84e-107	4.54e-106	1158.99	1166.38	1292.92	3581.33	3545.5	3435.3
TMEM50A	2238.23	-1.23028	0.0559238	-21.9992	2.93e-107	4.7e-106	3110.67	3225.15	3079.63	1322.07	1347.6	1344.25
BASP1	20267.6	0.941081	0.0427787	21.9988	2.96e-107	4.73e-106	13845.9	13603.2	14198	27425.9	25985.5	26547
Homo_sapiens_newGene_20488	2682.34	-1.17305	0.0533311	-21.9956	3.18e-107	5.08e-106	3715.18	3785.84	3648.78	1646.9	1688.14	1609.17
DYNC1H1	28180.2	-1.14985	0.0522815	-21.9933	3.33e-107	5.33e-106	38179.7	38982.7	39388.7	16989.5	17034	18506.6
COL4A6	742.055	-3.23262	0.147019	-21.9878	3.77e-107	6.02e-106	1333.14	1296.52	1394.38	148.312	113.165	166.804
PYGO2	3978.97	1.54178	0.0701222	21.987	3.83e-107	6.11e-106	2035.74	2150.75	1917.16	5873.34	6196.06	5700.79
STEAP1	688.833	-4.95473	0.225465	-21.9756	4.93e-107	7.85e-106	1303.12	1359.14	1343.17	62.7824	34.2611	30.5263
GPR39	833.528	-2.52347	0.114834	-21.975	5e-107	7.96e-106	1462.25	1404.16	1394.38	248.4	277.203	214.774
HOXB4	330.308	-4.86937	0.221652	-21.9686	5.76e-107	9.15e-106	613.526	682.018	620.37	19.1077	22.8407	23.985
RAB3B	8172.08	-12.9863	0.591146	-21.968	5.83e-107	9.27e-106	16488.1	16484.9	16053.3	1.81978	0	4.3609
RPL7	23214.2	-0.915254	0.0416884	-21.9546	7.82e-107	1.24e-105	30455.1	30307.2	30261.9	16669.2	15994.7	15596.8
MLLT3	790.245	2.15051	0.0980384	21.9354	1.19e-106	1.89e-105	299.257	266.153	306.32	1324.8	1255.2	1289.74
RGS20	780.905	-4.05528	0.184889	-21.9336	1.24e-106	1.97e-105	1398.2	1499.07	1522.9	90.989	112.127	62.1428
C2orf49	1538.49	1.51879	0.0692878	21.92	1.67e-106	2.65e-105	800.686	796.503	790.44	2232.87	2222.82	2387.59
SAV1	1856.24	1.28977	0.0588509	21.9158	1.84e-106	2.91e-105	1072.92	1073.42	1087.1	2677.81	2661.98	2564.21
CCDC9B	3284.61	-1.44649	0.0660932	-21.8856	3.56e-106	5.64e-105	4764.08	4845.56	4807.38	1700.58	1894.74	1695.3
KLF7	1727.24	-1.51309	0.0691496	-21.8813	3.91e-106	6.18e-105	2669.29	2489.32	2516.27	893.512	925.049	870
CCDC6	5776.34	0.947986	0.0433707	21.8578	6.56e-106	1.03e-104	3847.3	3928.7	4055.6	7594.85	7658.91	7572.71
CD24	883.288	6.57669	0.30093	21.8545	7.04e-106	1.11e-104	15.0129	24.4626	15.4609	2276.54	1336.18	1632.07
FANCE	1255.51	1.66246	0.076102	21.8452	8.63e-106	1.36e-104	620.532	606.673	581.718	1979.92	1841.79	1902.44
AMMECR1L	3041.9	1.41858	0.0649513	21.8406	9.55e-106	1.5e-104	1582.36	1680.09	1706.5	4514.87	4548.42	4219.17
EFR3A	3502.13	-1.28206	0.0587701	-21.8149	1.68e-105	2.64e-104	4793.11	5119.54	4975.52	1973.55	2033.86	2117.22
PCSK6	583.206	6.53525	0.299597	21.8135	1.73e-105	2.71e-104	12.0103	20.5486	4.83154	1194.69	1011.22	1255.94
GTF2IRD1	2240.3	1.83097	0.0839525	21.8096	1.88e-105	2.96e-104	899.771	971.656	1077.43	3548.57	3445.83	3498.53
DTD1	1416.91	-2.17269	0.099625	-21.8087	1.92e-105	3.01e-104	2458.11	2192.83	2305.61	463.134	538.833	542.932
Homo_sapiens_newGene_24565	434.726	6.40366	0.293767	21.7985	2.4e-105	3.76e-104	16.0137	3.91402	10.6294	840.738	907.4	829.661
PDIA6	12701.7	-0.937626	0.0430143	-21.798	2.42e-105	3.8e-104	16376	16625.8	17065	8471.98	8752.15	8919.13
TRPC1	524.893	-3.92927	0.180359	-21.7858	3.16e-105	4.95e-104	992.851	961.871	999.163	47.3143	67.4839	80.6767
SIRT1	3153.4	1.34236	0.0616189	21.7849	3.23e-105	5.05e-104	1877.61	1760.33	1714.23	4653.18	4434.21	4480.83
SEC61A1	16937.3	-0.759484	0.0348928	-21.7662	4.85e-105	7.58e-104	20920.9	21273.7	21691.7	12646.6	12640.3	12450.4
GPR107	5289.29	0.930767	0.0427897	21.7521	6.59e-105	1.03e-103	3698.17	3560.78	3660.38	6886.95	6884.4	7045.04
SPCS3	5465.02	-1.15865	0.0532954	-21.7401	8.57e-105	1.34e-103	7721.62	7351.51	7573.93	3469.41	3235.08	3438.57
WIPI2	3370.84	-1.18198	0.054376	-21.7371	9.15e-105	1.43e-103	4658.99	4524.61	4854.73	2083.65	2056.7	2046.35
MALT1	2772.6	1.5593	0.0717679	21.727	1.14e-104	1.78e-103	1393.19	1438.4	1382.79	4130.9	3890.19	4400.15
CHST7	589.18	-2.60441	0.119889	-21.7235	1.23e-104	1.91e-103	955.819	1086.14	993.365	158.321	170.267	171.165
ISCA1	1704.38	1.43962	0.0662855	21.7185	1.37e-104	2.13e-103	900.772	966.763	887.071	2505.84	2461.61	2504.25
PDCD11	5805.57	-1.21658	0.0560261	-21.7145	1.5e-104	2.33e-103	7786.67	8050.16	8517.04	3489.43	3555.88	3434.21
SRPX2	624.329	-3.26942	0.150589	-21.7108	1.62e-104	2.52e-103	1019.87	1248.57	1125.75	124.655	101.745	125.376
H6PD	3067.12	-1.61171	0.0742787	-21.6982	2.13e-104	3.31e-103	4501.86	4480.58	4881.79	1423.98	1593.66	1520.86
DPYSL3	2274.38	-10.5561	0.486635	-21.692	2.44e-104	3.79e-103	4736.06	4405.23	4496.23	5.45934	0	3.27068
RERE	2515.41	-1.65994	0.076524	-21.6918	2.45e-104	3.8e-103	3570.06	3893.47	3999.55	1151.01	1234.44	1243.95
ATIC	4821.49	-1.01263	0.0467654	-21.6533	5.65e-104	8.75e-103	6496.57	6530.54	6313.86	3119.1	3275.57	3193.27
ASAP3	428.979	4.44495	0.205306	21.6504	6.03e-104	9.33e-103	41.0352	36.2047	35.7534	698.795	908.438	853.646
HLA-A	23524.4	0.788932	0.0364438	21.6479	6.36e-104	9.83e-103	17400.9	16929.1	17413.8	29633.3	30427	29342.3
LNPEP	1852.66	-1.6575	0.0765695	-21.647	6.49e-104	1e-102	2810.41	2854.3	2776.2	887.142	959.31	828.571
HPDL	1882.46	1.3851	0.0640327	21.6311	9.16e-104	1.41e-102	1052.9	996.118	1078.4	2777.89	2710.78	2678.68
YAP1	18588.5	-1.06606	0.0492921	-21.6275	9.9e-104	1.53e-102	25680	24842.3	24956.8	11655.7	12596.7	11799.5
ZNF76	1124.51	-1.62027	0.0749989	-21.6039	1.65e-103	2.54e-102	1641.41	1736.85	1713.26	564.132	541.948	549.474
LYN	706.138	2.15188	0.0996163	21.6017	1.73e-103	2.66e-102	245.21	260.282	272.499	1122.8	1203.29	1132.74
OTULIN	2825.68	1.27876	0.0592257	21.5913	2.17e-103	3.34e-102	1644.41	1684.01	1619.53	3897.06	4178.81	3930.26
MAP3K8	346.018	4.18811	0.194083	21.579	2.83e-103	4.35e-102	38.0326	32.2907	37.686	696.066	592.821	679.21
XRCC5	15885.5	-1.08874	0.0504625	-21.5752	3.07e-103	4.71e-102	22099.9	21480.1	21250.1	10128.9	9744.68	10609
PLEKHA4	465.052	-2.55359	0.118369	-21.5732	3.21e-103	4.92e-102	770.661	812.159	801.07	131.024	139.121	136.278
FHL3	1331.59	1.70198	0.0789193	21.5661	3.74e-103	5.73e-102	650.558	600.802	627.134	2066.36	1937.31	2107.41
DNAH11	363.281	-5.77034	0.267722	-21.5535	4.91e-103	7.51e-102	769.66	691.803	679.315	14.5582	14.535	9.81203
ARID5B	1588.63	-1.4146	0.0656344	-21.5527	5e-103	7.65e-102	2293.97	2264.26	2372.29	838.918	881.444	880.902
CREB5	654.428	-4.9338	0.229084	-21.5371	7e-103	1.07e-101	1344.15	1168.34	1290.99	55.5033	43.605	23.985
PGAM1	22637	-1.26425	0.0587138	-21.5325	7.73e-103	1.18e-101	32401.8	30816.1	32677.7	12607.4	13314.1	14005
PAQR8	494.889	-2.69453	0.125169	-21.5271	8.67e-103	1.32e-101	848.727	838.579	884.172	129.204	121.471	147.18
ZC3H7B	5253.2	-1.1315	0.0525638	-21.5263	8.83e-103	1.35e-101	7111.1	7295.74	7234.75	3271.05	3442.72	3163.83
PTPRB	722.642	-3.39846	0.157894	-21.5237	9.34e-103	1.42e-101	1246.07	1222.15	1491.01	110.097	120.433	146.09
TMOD2	408.551	-3.57742	0.166235	-21.5202	1.01e-102	1.53e-101	769.66	790.632	702.506	72.7912	62.2929	53.421
RRS1	2957.04	-1.41385	0.0657195	-21.5134	1.17e-102	1.77e-101	4108.52	4503.08	4287.51	1558.64	1617.54	1666.95
SLC4A7	3832.88	-1.37563	0.0639541	-21.5097	1.26e-102	1.92e-101	5552.76	5671.42	5373.64	2031.78	2106.54	2261.13
ENTPD7	1082.94	-1.71793	0.0799603	-21.4848	2.16e-102	3.28e-101	1672.43	1637.04	1673.65	517.727	472.388	524.398
LAMA3	930.223	2.54409	0.118444	21.4792	2.44e-102	3.7e-101	237.203	268.11	311.151	1542.26	1590.54	1632.07
ZNF326	1576.78	-1.41322	0.0658157	-21.4724	2.82e-102	4.28e-101	2330	2254.48	2294.02	878.044	824.342	879.812
GAPDH	122317	-0.690464	0.032163	-21.4677	3.12e-102	4.73e-101	151055	148167	153902	94232.7	92776.9	93770.3
SNRPN	2677.4	1.12341	0.0523391	21.464	3.38e-102	5.11e-101	1741.49	1653.67	1659.15	3681.41	3674.24	3654.44
ANO8	991.135	2.41171	0.112417	21.4533	4.25e-102	6.44e-101	322.276	291.595	326.612	1511.33	1702.67	1792.33
C5orf22	2397.68	1.47039	0.0685416	21.4525	4.33e-102	6.55e-101	1340.15	1289.67	1185.66	3560.4	3481.13	3529.06
PSMB8	4002.34	0.963569	0.0449608	21.4313	6.83e-102	1.03e-100	2693.31	2721.22	2725.96	5340.14	5360.3	5173.12
MAGEA12	301.45	-4.6649	0.217798	-21.4184	9e-102	1.36e-100	552.474	589.06	598.145	20.0176	22.8407	26.1654
NFKBIA	4415.81	1.37779	0.0643682	21.4048	1.21e-101	1.82e-100	2441.09	2331.78	2589.71	6585.78	6154.54	6391.99
DPP3	1906.57	-1.38963	0.0649266	-21.4031	1.25e-101	1.88e-100	2873.46	2695.78	2709.53	1026.36	1073.51	1060.79
BORCS7	563.014	-3.13511	0.146483	-21.4025	1.27e-101	1.91e-100	1024.88	1073.42	935.387	122.835	125.624	95.9398
C20orf194	657.048	-2.50214	0.11691	-21.4022	1.27e-101	1.92e-100	1149.99	1098.86	1100.63	178.338	192.07	222.406
TFR2	579.024	5.24427	0.24507	21.399	1.36e-101	2.05e-100	26.0223	29.3552	33.8208	877.134	1321.65	1186.17
FAM114A1	2979.31	-1.37804	0.0644108	-21.3945	1.5e-101	2.26e-100	4250.64	4407.19	4252.72	1737.89	1559.4	1668.04
KIAA0895	792.381	2.05646	0.0961421	21.3898	1.66e-101	2.5e-100	282.242	322.907	315.983	1268.39	1251.05	1313.72
PER1	1633.71	1.53495	0.0718404	21.366	2.77e-101	4.15e-100	880.755	785.74	848.419	2401.2	2463.68	2422.48
CLTRN	460.008	6.80113	0.318852	21.33	5.98e-101	8.96e-100	6.00515	7.82804	10.6294	967.213	826.419	941.955
NGRN	4654.5	1.11796	0.0524153	21.3288	6.14e-101	9.19e-100	2837.43	3024.56	2947.24	6550.3	6345.57	6221.92
PRDM6	318.451	4.23746	0.198947	21.2994	1.15e-100	1.72e-99	27.0232	33.2692	35.7534	560.492	622.929	631.24
PRDM1	1105.19	2.0832	0.0978813	21.2829	1.63e-100	2.44e-99	388.333	464.79	412.614	1725.15	1784.69	1855.56
HIP1R	2438.98	1.54982	0.0728259	21.2812	1.7e-100	2.53e-99	1207.03	1217.26	1300.65	3433.01	3802.98	3672.97
ZNF503	2207.4	1.50745	0.0708409	21.2794	1.76e-100	2.63e-99	1161	1107.67	1176.96	3123.65	3227.81	3447.29
MCRIP1	750.956	-3.78776	0.178216	-21.2538	3.04e-100	4.54e-99	1632.4	1407.09	1161.5	91.8989	103.821	109.023
CYP2U1	401.941	-3.23958	0.152473	-21.2469	3.52e-100	5.25e-99	741.636	701.588	738.26	87.3494	65.4075	77.406
DENND1A	1855.69	1.6859	0.0793836	21.2374	4.31e-100	6.42e-99	851.73	888.483	899.633	2874.34	2636.03	2983.95
TWSG1	2467.87	-2.0084	0.0946346	-21.2227	5.89e-100	8.77e-99	3978.41	3997.19	3881.66	859.846	1041.33	1048.8
RAC1	9543.34	-1.32134	0.0622643	-21.2215	6.05e-100	9e-99	14100.1	13343.9	13451	5506.65	5119.44	5738.95
AKAP11	2438.49	-1.42302	0.0670898	-21.2106	7.62e-100	1.13e-98	3586.07	3604.81	3466.15	1311.15	1405.74	1257.03
S100A11	6486.82	0.85554	0.0403884	21.1828	1.38e-99	2.04e-98	4642.98	4588.21	4622.82	8457.42	8163.48	8445.98
PSD3	556.094	-6.83138	0.322513	-21.1817	1.41e-99	2.09e-98	1254.07	985.355	1068.74	15.4681	3.11464	9.81203
MAZ	3172.12	1.49698	0.0706992	21.1739	1.66e-99	2.47e-98	1681.44	1537.23	1760.61	4789.66	4610.71	4653.08
TTLL7	406.144	-2.83453	0.133969	-21.158	2.33e-99	3.45e-98	732.628	696.696	707.338	94.6285	96.554	109.023
SYT11	439.476	-6.63323	0.313725	-21.1434	3.17e-99	4.69e-98	839.72	898.268	871.61	3.63956	7.2675	16.3534
CEBPB	11985.7	1.49073	0.0705319	21.1356	3.74e-99	5.54e-98	6349.44	5805.47	6718.74	18250.6	17158.6	17631.1
FAM98B	2423.53	-1.3666	0.0646933	-21.1242	4.77e-99	7.04e-98	3521.02	3640.04	3316.37	1337.54	1357.98	1368.23
TAGLN2	21684.5	-1.1558	0.0547397	-21.1144	5.86e-99	8.65e-98	30863.5	28154.5	30784.7	13601.9	13220.6	13481.7
PGF	502.242	-5.8533	0.277372	-21.1027	7.51e-99	1.11e-97	997.855	941.322	1023.32	16.378	28.0318	6.54135
H2AFX	4090.77	-1.29802	0.0615444	-21.0908	9.67e-99	1.43e-97	5734.92	5662.61	6052.96	2482.18	2322.49	2289.47
POLA1	2112.47	1.19436	0.0566328	21.0896	9.91e-99	1.46e-97	1249.07	1283.8	1320.94	2910.74	2935.03	2975.22
SEH1L	3033	-1.3647	0.0647253	-21.0845	1.1e-98	1.63e-97	4532.89	4284.87	4288.48	1625.06	1679.83	1786.88
TJP2	5187.75	-1.51118	0.0716798	-21.0823	1.16e-98	1.7e-97	7423.36	7837.83	7782.65	2751.51	2851.98	2479.17
Homo_sapiens_newGene_3003	754.328	-5.10967	0.242382	-21.0811	1.19e-98	1.74e-97	1419.22	1611.6	1367.33	41.8549	24.9171	61.0526
IMP3	4962.86	1.26807	0.0601765	21.0725	1.42e-98	2.09e-97	2869.46	2953.13	2913.42	7005.24	6651.84	7384.1
EIF5A2	832.036	-2.14539	0.10181	-21.0725	1.42e-98	2.09e-97	1447.24	1284.78	1340.27	318.461	289.662	311.804
ATG101	2652.59	1.42133	0.0674967	21.0578	1.94e-98	2.84e-97	1422.22	1425.68	1479.42	3976.22	3981.55	3630.45
EPRS	14536.1	0.683877	0.0324839	21.0528	2.16e-98	3.16e-97	11261.7	11223.5	10977.3	17979.4	17935.2	17839.4
SLC35F3	755.694	8.36214	0.39723	21.0511	2.23e-98	3.27e-97	0	4.89253	8.69678	1513.15	1533.44	1473.98
Homo_sapiens_newGene_11434	332.241	5.27987	0.250905	21.0433	2.63e-98	3.85e-97	14.012	15.6561	20.2925	709.714	594.897	638.872
PRKACB	2811.31	-1.30508	0.0620205	-21.0426	2.67e-98	3.9e-97	4078.5	3898.37	4029.51	1559.55	1595.74	1706.2
TRPM7	5486.38	0.872325	0.0414832	21.0284	3.61e-98	5.27e-97	3943.38	3830.85	3854.6	6990.68	7107.62	7191.13
CFAP54	351.11	-3.41263	0.16236	-21.019	4.4e-98	6.42e-97	642.551	660.491	623.269	67.3318	50.8725	62.1428
PLA2G12A	1062.09	1.96648	0.0935827	21.0133	4.95e-98	7.23e-97	399.342	471.64	427.108	1651.45	1747.32	1675.68
NOTCH3	982.43	8.96383	0.426629	21.0108	5.22e-98	7.61e-97	8.00686	0	3.86523	2018.14	1877.09	1987.48
ARHGAP45	1280.76	2.20172	0.104812	21.0064	5.74e-98	8.36e-97	402.345	481.425	487.986	2027.23	2221.78	2063.8
LMBRD2	3211.63	1.29302	0.061559	21.0045	5.96e-98	8.68e-97	1847.58	1873.84	1863.04	4559.46	4338.7	4787.18
SLFN12	389.461	-3.34219	0.159166	-20.9982	6.82e-98	9.91e-97	751.644	710.395	665.787	79.1604	64.3693	65.4135
ADAM9	8571.53	-0.983982	0.0468813	-20.9888	8.3e-98	1.21e-96	11810.1	11260.6	11088.4	5719.57	5863.84	5686.62
CUL4B	3347.88	-1.3121	0.0625304	-20.9834	9.3e-98	1.35e-96	4842.15	4568.64	4907.88	1870.73	1887.47	2010.38
FRYL	2286.72	-1.57811	0.0752213	-20.9795	1.01e-97	1.46e-96	3372.89	3452.17	3450.69	1068.21	1137.88	1238.5
TSPAN9	561.074	-2.58609	0.123269	-20.9792	1.02e-97	1.47e-96	943.809	948.172	994.331	161.96	177.535	140.639
DUSP8	381.704	3.74626	0.178626	20.9727	1.16e-97	1.69e-96	43.0369	52.8393	62.8101	745.2	726.75	659.586
TNFRSF10D	882.523	-1.87074	0.0892212	-20.9675	1.3e-97	1.88e-96	1394.2	1340.55	1422.41	363.956	370.643	403.383
IFFO1	440.627	-6.64728	0.317044	-20.9664	1.33e-97	1.92e-96	916.786	906.096	795.272	10.9187	11.4204	3.27068
THBS1	1438.23	-1.8942	0.090353	-20.9645	1.38e-97	2e-96	2326.99	2160.54	2313.34	620.545	653.037	554.925
PAQR4	1127.63	1.73452	0.0827584	20.9588	1.56e-97	2.25e-96	504.432	527.414	531.47	1723.33	1824.14	1654.96
SUCLG2	4298.49	-0.949587	0.045342	-20.9428	2.18e-97	3.15e-96	5668.86	5610.75	5712.82	2950.77	2855.09	2992.67
NOP58	4976.92	-1.07638	0.0514083	-20.9379	2.42e-97	3.49e-96	6798.83	6649.92	6809.58	3344.75	3144.75	3113.68
PPP2R5A	2031.39	1.21452	0.0580393	20.9258	3.12e-97	4.49e-96	1211.04	1198.67	1261.03	2889.81	2828.1	2799.7
MXD4	1979.57	1.68958	0.0808511	20.8974	5.66e-97	8.14e-96	864.741	1002.97	943.117	3096.35	3064.81	2905.45
STAT5A	854.836	2.14977	0.103004	20.8707	9.89e-97	1.42e-95	323.277	316.057	304.387	1496.77	1392.25	1296.28
SP140	405.95	-6.70263	0.321255	-20.8639	1.14e-96	1.64e-95	788.676	808.245	815.564	7.27912	8.30572	7.63158
WDR36	3563.95	-1.02441	0.0491001	-20.8637	1.14e-96	1.64e-95	4690.02	4863.17	4784.19	2408.48	2328.72	2309.1
SHOX2	392.057	-5.45746	0.261582	-20.8633	1.15e-96	1.66e-95	892.765	726.051	681.247	17.2879	19.7261	15.2632
IQSEC2	542.049	2.71974	0.130375	20.8609	1.21e-96	1.74e-95	122.105	147.754	158.475	931.727	921.935	970.301
FBLN2	647.24	8.03783	0.385327	20.8598	1.24e-96	1.78e-95	3.00257	2.93552	8.69678	1311.15	1262.47	1295.19
HSPD1	24793.2	-0.885767	0.0424757	-20.8535	1.42e-96	2.03e-95	31344.9	32900.3	32275.7	17408	16979	17851.3
SRSF6	7291.1	-0.788817	0.0378283	-20.8526	1.44e-96	2.07e-95	9242.92	9286.02	9178	5279.18	5310.47	5450.04
SPECC1	921.608	2.74075	0.131482	20.8451	1.69e-96	2.42e-95	210.18	243.648	265.735	1773.37	1514.76	1521.95
USP13	2621.63	-1.54786	0.0742562	-20.8449	1.7e-96	2.43e-95	3941.38	3979.58	3802.42	1441.27	1309.19	1255.94
PFKP	14954.5	-1.16505	0.0558954	-20.8434	1.75e-96	2.5e-95	20871.9	20212	20968.9	9124.37	8797.83	9752.07
WDR75	2698.15	-1.54723	0.0742828	-20.829	2.36e-96	3.37e-95	4148.56	4051.01	3860.4	1302.05	1350.72	1476.17
NBN	2875.46	-1.3975	0.0671531	-20.8106	3.47e-96	4.95e-95	4152.56	4049.06	4302.01	1496.77	1584.32	1668.04
GNB5	1675.76	1.40384	0.0674658	20.8081	3.65e-96	5.2e-95	938.805	935.451	883.206	2386.64	2392.05	2518.42
MTRR	3391.23	1.22948	0.059096	20.8049	3.91e-96	5.56e-95	1971.69	2067.58	2044.71	4966.18	4705.19	4592.03
KIF5B	11187.7	-0.765817	0.0368112	-20.8039	3.99e-96	5.68e-95	13971	14111	14185.4	8322.76	8105.34	8430.71
DUSP6	3929.62	-2.42411	0.116575	-20.7945	4.86e-96	6.9e-95	6328.42	7427.83	6116.73	1081.86	1310.23	1312.63
NSFL1C	1929.24	-1.21435	0.0584061	-20.7915	5.17e-96	7.35e-95	2717.33	2718.29	2654.45	1175.58	1183.56	1126.2
FLOT1	8215.66	1.02719	0.0494289	20.7811	6.41e-96	9.1e-95	5293.54	5591.18	5339.82	10668.5	11292.7	11108.3
SNRPA1	2496.76	1.10343	0.0530994	20.7804	6.51e-96	9.24e-95	1569.35	1558.76	1629.2	3362.04	3452.06	3409.13
ITGB3	367.119	-6.1257	0.294898	-20.7722	7.72e-96	1.09e-94	701.601	697.674	773.047	14.5582	10.3821	5.45113
SLC36A4	2388.2	1.18544	0.0570863	20.7658	8.82e-96	1.25e-94	1483.27	1434.49	1458.16	3287.43	3238.19	3427.67
TGFB1I1	1164.04	-1.71915	0.0828123	-20.7596	1e-95	1.42e-94	1706.46	1873.84	1776.07	530.466	531.566	565.827
ZDHHC21	1253.4	-1.85888	0.0896814	-20.7276	1.95e-95	2.76e-94	1992.71	1986.37	1917.16	581.419	491.075	551.654
CD99	2705.29	-1.42726	0.0688668	-20.7249	2.07e-95	2.92e-94	3778.24	4073.52	3981.19	1484.94	1529.29	1384.59
ANXA5	15014.8	-0.725658	0.0350217	-20.7202	2.28e-95	3.21e-94	18865.2	18389.1	18884.6	11259	11207.5	11483.3
GRTP1	307.217	5.52071	0.26648	20.7172	2.43e-95	3.42e-94	19.0163	10.7636	9.66308	606.896	589.706	607.256
ALDH9A1	3301.15	1.01818	0.0492263	20.6837	4.85e-95	6.84e-94	2144.84	2165.43	2237	4500.31	4387.49	4371.8
BST2	5453.35	1.28079	0.061924	20.6833	4.9e-95	6.9e-94	3065.63	3128.28	3346.33	7839.61	7949.61	7390.64
ZNF331	1454.55	4.80427	0.232396	20.6728	6.09e-95	8.57e-94	80.0686	75.3449	145.913	2615.93	2715.97	3094.06
DYNC1LI1	1664.62	-1.58075	0.0764819	-20.6683	6.68e-95	9.4e-94	2639.26	2428.65	2418.67	868.945	824.342	807.857
RUSC2	2940.8	-1.16309	0.0562891	-20.6628	7.48e-95	1.05e-93	4041.46	4052.97	4101.98	1746.08	1895.78	1806.5
PWWP2B	1356.83	2.21509	0.107228	20.6578	8.3e-95	1.17e-93	435.373	473.597	533.402	2212.85	2382.7	2103.04
SMG6	1385.46	-2.12301	0.102775	-20.6568	8.48e-95	1.19e-93	2121.82	2184.02	2454.42	516.817	479.655	556.015
GBP1	1023.83	-1.96567	0.0951928	-20.6494	9.89e-95	1.39e-93	1676.44	1621.38	1591.51	377.604	445.394	430.639
PPM1F	3045.17	-1.14615	0.0555062	-20.6491	9.94e-95	1.39e-93	4235.63	4298.57	4051.73	1941.7	1859.44	1883.91
MFGE8	509.655	-3.89556	0.189061	-20.6048	2.48e-94	3.48e-93	984.844	861.085	1018.49	54.5934	56.0636	82.8571
C19orf53	3234.78	1.1384	0.055303	20.5847	3.76e-94	5.26e-93	1960.68	2022.57	2079.5	4555.82	4316.9	4473.19
LRRCC1	330.335	-3.22739	0.156893	-20.5706	5.03e-94	7.03e-93	576.494	599.824	614.572	66.4219	57.1018	67.594
AASS	420.606	-6.81841	0.331578	-20.5635	5.83e-94	8.14e-93	822.705	866.956	811.699	5.45934	12.4586	4.3609
COX6A1	6641.37	1.01943	0.0495936	20.5557	6.84e-94	9.55e-93	4354.73	4372.94	4437.29	9278.14	8755.26	8649.85
CDH2	3247.45	-1.45972	0.0710199	-20.5536	7.15e-94	9.97e-93	4790.11	4627.35	4870.19	1609.59	1837.64	1749.81
MPP4	1218.72	-9.5023	0.462329	-20.5531	7.22e-94	1.01e-92	2429.08	2410.06	2463.12	3.63956	2.07643	4.3609
XAF1	579.693	-6.52819	0.317785	-20.5428	8.93e-94	1.24e-92	1284.1	920.774	1235.91	13.6483	5.19107	18.5338
PTPRM	1167.02	1.99579	0.0971788	20.5373	1e-93	1.39e-92	504.432	467.726	431.94	1935.34	1750.43	1912.26
ITGA7	266.272	4.68208	0.228134	20.5234	1.33e-93	1.85e-92	22.0189	16.6346	21.2588	502.259	505.61	529.85
SNRPB2	2517.21	-1.62265	0.0790965	-20.5148	1.59e-93	2.21e-92	4044.47	3757.46	3600.47	1286.58	1252.09	1162.18
SNX7	1024.1	-1.90387	0.0928124	-20.5131	1.65e-93	2.29e-92	1643.41	1574.42	1632.1	464.044	393.483	437.18
DSEL	530.514	7.40581	0.361051	20.5118	1.69e-93	2.34e-92	8.00686	8.80655	1.93262	1084.59	943.737	1136.01
Homo_sapiens_newGene_10050	432.74	-6.45201	0.314654	-20.5051	1.94e-93	2.69e-92	925.794	773.019	867.745	4.54945	16.6114	8.7218
UBN2	2154.86	1.29309	0.0630937	20.4947	2.4e-93	3.33e-92	1299.11	1215.3	1233.01	3059.96	3152.02	2969.77
CDC25B	3413.21	0.990483	0.0483569	20.4828	3.07e-93	4.25e-92	2239.92	2292.64	2323.01	4463.01	4535.96	4624.74
C6orf62	9850.55	-1.01358	0.0494868	-20.4817	3.13e-93	4.34e-92	12609.8	13588.5	13326.4	6422	6641.46	6515.19
C1R	499.311	2.31297	0.112931	20.4814	3.16e-93	4.37e-92	172.148	165.367	164.272	796.153	839.916	858.007
P3H4	1973.21	1.57434	0.0768756	20.4791	3.31e-93	4.57e-92	951.816	1050.91	973.073	2838.86	3111.53	2913.08
HELZ2	5220.5	-1.2775	0.062404	-20.4714	3.87e-93	5.35e-92	7075.06	7329.01	7770.09	2995.36	2976.56	3176.92
BICDL1	765.449	8.48809	0.414961	20.4551	5.41e-93	7.46e-92	1.00086	5.87103	5.79785	1634.16	1456.61	1489.25
MKKS	1369.62	-1.3082	0.0639633	-20.4524	5.72e-93	7.89e-92	1916.64	1975.6	1961.61	789.784	786.967	787.143
CSNK1A1	5847.69	-1.0347	0.0506068	-20.4459	6.53e-93	9.01e-92	7641.55	7910.24	8026.16	3835.18	3960.79	3712.22
RPL37	43674.4	1.28488	0.0628439	20.4456	6.57e-93	9.05e-92	25343.7	25590.9	25317.3	63604.9	65020.3	57169.2
CETN2	970.669	-2.12727	0.104051	-20.4445	6.73e-93	9.26e-92	1728.48	1502.98	1507.44	349.398	373.757	361.955
MAP3K5	685.005	2.39118	0.116979	20.4411	7.2e-93	9.9e-92	222.19	215.271	220.318	1041.82	1219.9	1190.53
Homo_sapiens_newGene_5744	725.302	-8.07222	0.394969	-20.4376	7.75e-93	1.06e-91	1550.33	1201.6	1583.78	5.45934	5.19107	5.45113
SYNE2	2845.48	1.47363	0.0721061	20.437	7.84e-93	1.08e-91	1614.38	1456.02	1449.46	4023.53	4208.92	4320.56
Homo_sapiens_newGene_17104	343.554	-4.98102	0.24384	-20.4274	9.54e-93	1.31e-91	741.636	671.255	585.583	23.6571	22.8407	16.3534
C1QBP	8500.71	-1.04126	0.0509783	-20.4255	9.93e-93	1.36e-91	11293.7	11502.3	11531.9	5838.76	5383.14	5454.4
REL	1146.72	1.55556	0.0762665	20.3963	1.8e-92	2.47e-91	589.505	599.824	557.56	1759.73	1665.3	1708.38
RPL4	60860.1	-0.600308	0.0294336	-20.3953	1.84e-92	2.52e-91	73248.8	72947.6	73833.7	49088.5	48292.5	47749.7
SEC22B	11080.2	-0.869295	0.0426247	-20.3942	1.88e-92	2.58e-91	14813.7	14196.2	13953.5	7857.81	7806.34	7853.98
Homo_sapiens_newGene_15906	705.986	2.43271	0.119288	20.3935	1.91e-92	2.61e-91	190.163	239.734	231.914	1235.63	1176.3	1162.18
Homo_sapiens_newGene_3661	321.41	4.73585	0.232286	20.388	2.14e-92	2.92e-91	30.0257	24.4626	15.4609	665.129	595.935	597.443
FADS1	8784.27	1.01114	0.0496032	20.3845	2.3e-92	3.13e-91	5871.03	5751.65	5856.8	12100.6	11911.4	11214.1
RPL36	12959.4	-0.904066	0.0443582	-20.381	2.46e-92	3.36e-91	16636.3	17144.4	16897.8	9366.4	8823.79	8887.52
RBM8A	4572.25	-1.02549	0.0503203	-20.3792	2.56e-92	3.49e-91	6151.27	6157.73	6089.68	3141.85	2931.92	2961.05
TM4SF1	29009.8	0.634392	0.0311357	20.3751	2.78e-92	3.79e-91	22668.4	22766.9	22763.3	35761.4	35421.8	34676.8
EIF6	7107.46	-0.878304	0.0431155	-20.3709	3.03e-92	4.12e-91	9177.87	9142.18	9301.69	5130.87	5037.42	4854.77
CUL1	4485.45	-1.28263	0.0629703	-20.3688	3.16e-92	4.3e-91	6666.71	6086.3	6321.59	2708.74	2614.22	2515.15
NCK2	853.019	-4.1396	0.203316	-20.3604	3.76e-92	5.11e-91	1628.4	1457.97	1755.78	63.6923	115.242	97.0301
ZSWIM4	2077.53	1.53316	0.0753054	20.3593	3.84e-92	5.22e-91	977.838	1111.58	1111.25	3110.91	3104.26	3049.36
TET3	2111.13	1.45983	0.0717136	20.3564	4.08e-92	5.54e-91	1186.02	1135.07	1056.18	3017.19	3193.55	3078.8
TINCR	946.507	9.03605	0.443963	20.3532	4.35e-92	5.9e-91	2.00172	4.89253	3.86523	1874.37	1960.15	1833.76
ABRACL	1328.38	-3.27064	0.160724	-20.3494	4.7e-92	6.37e-91	2381.04	2372.88	2466.99	199.266	313.541	236.579
EDEM1	3495.14	-1.2784	0.0628313	-20.3466	4.98e-92	6.74e-91	4694.02	5014.84	5140.76	2053.62	2089.93	1977.67
LARP6	1507.87	-9.96198	0.489627	-20.3461	5.03e-92	6.81e-91	2852.44	3209.5	2976.23	2.72967	4.15286	2.18045
LACTB2	759.612	-2.03029	0.0998152	-20.3405	5.64e-92	7.62e-91	1173.01	1235.85	1253.3	309.362	312.503	273.647
EIF1AX	8539.55	-1.15954	0.0570074	-20.3402	5.68e-92	7.67e-91	11594.9	12391.8	11405.3	5187.28	5181.73	5476.2
TEX261	3087.77	-1.15162	0.0566228	-20.3385	5.87e-92	7.93e-91	4333.71	4237.91	4206.34	2005.4	1861.52	1881.73
CHFR	444.707	-6.35674	0.312592	-20.3356	6.23e-92	8.4e-91	806.691	806.288	1023.32	10.9187	15.5732	5.45113
PSMC3	6939.31	0.911323	0.0448552	20.317	9.09e-92	1.23e-90	4834.14	4778.04	4842.17	9322.73	9079.19	8779.58
ERLIN2	2481.86	-1.12751	0.0555278	-20.3054	1.15e-91	1.55e-90	3455.96	3393.46	3366.62	1588.67	1501.26	1585.19
FKBP1C	697.365	-2.94209	0.144921	-20.3013	1.25e-91	1.69e-90	1148.98	1227.05	1325.78	141.943	189.993	150.451
CRNKL1	1456.46	-1.47842	0.0728732	-20.2876	1.66e-91	2.23e-90	2093.79	2166.41	2172.26	813.441	754.782	738.083
USP5	4083.64	-0.936288	0.0461689	-20.2796	1.95e-91	2.62e-90	5345.58	5378.84	5365.91	2723.3	2819.79	2868.38
LIPA	4030.65	-0.994347	0.0490549	-20.2701	2.36e-91	3.18e-90	5402.63	5448.32	5248.99	2616.84	2727.39	2739.74
GRIN2D	330.389	4.23338	0.208937	20.2615	2.81e-91	3.78e-90	24.0206	39.1402	36.7197	587.789	619.814	674.849
NTN4	3644.08	1.59844	0.0788958	20.2601	2.89e-91	3.88e-90	1982.7	1714.34	1731.62	5666.79	5423.63	5345.37
HCN3	448.909	2.31927	0.114481	20.259	2.96e-91	3.97e-90	151.13	151.668	146.879	760.668	731.941	751.165
DNM1	1524.25	-3.37588	0.166645	-20.2579	3.03e-91	4.06e-90	2382.04	2985.42	2974.3	245.67	329.114	228.947
TFEB	295.636	5.61924	0.277394	20.2572	3.07e-91	4.11e-90	15.0129	12.7206	7.73047	562.312	572.056	603.985
DIP2C	702.81	-1.98806	0.0981472	-20.2559	3.15e-91	4.22e-90	1088.93	1151.7	1127.68	285.705	299.006	263.835
RHOBTB2	1274.47	1.84974	0.0913588	20.247	3.78e-91	5.05e-90	505.433	555.791	599.111	1946.25	2070.2	1970.04
CNDP2	1974.64	-2.13886	0.105675	-20.24	4.35e-91	5.82e-90	3253.79	3189.93	3213.94	820.72	737.132	632.331
VAMP8	573.975	7.86376	0.388621	20.235	4.81e-91	6.43e-90	6.00515	2.93552	5.79785	1201.05	1138.92	1089.14
PLAG1	467.554	-4.16121	0.205722	-20.2273	5.63e-91	7.51e-90	967.83	891.418	797.204	40.945	65.4075	42.5188
FHL2	5390.86	-1.09887	0.0543481	-20.2191	6.65e-91	8.87e-90	7597.51	7205.71	7247.31	3401.17	3570.42	3323.01
SEMA3C	3157.94	-1.01784	0.0503528	-20.2142	7.34e-91	9.79e-90	4143.55	4324.02	4216	2097.3	2047.36	2119.4
MRPS6	1970.51	1.17721	0.0582413	20.2127	7.58e-91	1.01e-89	1245.07	1178.12	1202.09	2712.38	2776.19	2709.21
GATA6	1040.56	-2.08641	0.103288	-20.2	9.79e-91	1.3e-89	1614.38	1623.34	1815.69	405.811	364.413	419.737
TTC7A	1822.85	2.03269	0.100649	20.1957	1.07e-90	1.42e-89	680.583	659.513	807.834	3001.73	2992.13	2795.34
Homo_sapiens_newGene_24276	309.397	5.72983	0.283798	20.1898	1.2e-90	1.6e-89	8.00686	14.6776	11.5957	654.211	582.438	585.451
RHBDL1	684.639	8.21978	0.407143	20.1889	1.22e-90	1.63e-89	0	5.87103	7.73047	1429.44	1430.66	1234.14
MFAP1	3004.77	1.20503	0.0597018	20.1841	1.35e-90	1.79e-89	1827.57	1760.33	1865.94	4072.67	4363.62	4138.5
EED	1414.66	1.7175	0.085134	20.174	1.66e-90	2.2e-89	717.615	608.63	653.225	2183.74	2135.61	2189.17
AP2M1	14980.8	-1.00933	0.0500346	-20.1726	1.71e-90	2.26e-89	20136.3	19543.7	20369.8	9498.34	10282.5	10054.1
NUP155	8307.41	0.907393	0.0449852	20.1709	1.76e-90	2.34e-89	5632.83	5812.32	5886.75	10607.5	10767.3	11137.7
RPS28	9404.19	-1.68415	0.0835014	-20.1691	1.83e-90	2.42e-89	14364.3	13665.8	15005.8	4832.42	4513.12	4043.65
PSMF1	3007.02	-1.0836	0.0537506	-20.1598	2.21e-90	2.92e-89	4056.48	4146.91	4053.66	1906.22	1875.02	2003.83
RABGGTB	3396.09	-1.06406	0.0527866	-20.1579	2.3e-90	3.03e-89	4716.04	4613.65	4453.72	2158.26	2244.62	2190.26
ARMC1	1683.12	-1.21283	0.0601797	-20.1536	2.5e-90	3.31e-89	2361.02	2354.28	2340.4	1037.27	984.227	1021.54
MICAL3	4592.11	-0.824119	0.0408971	-20.151	2.64e-90	3.48e-89	5930.08	5821.13	5855.83	3287.43	3348.24	3309.92
CTHRC1	1188.02	-9.46426	0.470103	-20.1323	3.85e-90	5.07e-89	2136.83	2527.48	2453.46	1.81978	4.15286	4.3609
RXYLT1	767.832	-1.91734	0.0952718	-20.1249	4.46e-90	5.88e-89	1225.05	1236.83	1181.8	343.938	302.12	317.256
SARS	10990.2	1.04282	0.0518713	20.104	6.8e-90	8.96e-89	7411.35	7102.97	7034.73	15268.9	14948.2	14175.1
Homo_sapiens_newGene_10021	315.383	-5.72635	0.285056	-20.0885	9.3e-90	1.22e-88	648.556	592.974	616.505	17.2879	9.34393	7.63158
Homo_sapiens_newGene_2892	321.244	6.06044	0.301765	20.0833	1.03e-89	1.36e-88	5.00429	9.78505	13.5283	609.626	657.19	632.331
SLIT3	1384.73	-9.84043	0.489985	-20.0831	1.04e-89	1.36e-88	2819.42	2593.04	2887.33	5.45934	3.11464	0
RAB3A	339.219	3.39501	0.1692	20.065	1.49e-89	1.96e-88	63.054	56.7533	57.0122	671.499	571.018	615.977
DOCK2	368.774	-6.0018	0.29919	-20.0602	1.65e-89	2.16e-88	726.623	669.298	783.676	18.1978	8.30572	6.54135
USP11	2709.51	-1.28485	0.0640757	-20.0521	1.94e-89	2.54e-88	3846.3	3655.7	4023.71	1548.63	1581.2	1601.54
STX12	1139.65	-1.88079	0.0938062	-20.0497	2.03e-89	2.66e-88	1820.56	1850.35	1705.53	462.224	467.197	532.03
CCDC68	543.819	7.69151	0.383652	20.0481	2.1e-89	2.74e-88	2.00172	11.7421	1.93262	1017.26	1122.31	1107.67
PLAA	1975.51	-1.19946	0.0598834	-20.0299	3.02e-89	3.96e-88	2743.35	2824.94	2689.24	1191.05	1229.25	1175.26
LPIN1	1657.05	-1.55068	0.0774235	-20.0285	3.11e-89	4.07e-88	2524.16	2466.81	2419.64	805.252	814.998	911.428
RREB1	2494.32	1.24538	0.062236	20.0106	4.45e-89	5.82e-88	1428.22	1536.25	1474.59	3412.09	3483.21	3631.54
VPS41	1742.23	-1.98264	0.0991009	-20.0063	4.85e-89	6.34e-88	2848.44	2850.39	2645.75	778.866	698.718	631.24
ADARB1	2419.07	2.7705	0.138555	19.9957	6.01e-89	7.84e-88	749.643	577.318	528.571	3956.2	4299.25	4403.42
CLDN7	656.157	6.53078	0.32665	19.9932	6.31e-89	8.23e-88	9.00772	10.7636	22.2251	1428.53	1495.03	971.391
MYO15B	755.175	8.58352	0.429428	19.9883	6.97e-89	9.08e-88	4.00343	2.93552	4.83154	1509.51	1421.32	1588.46
SYNGR3	459.588	7.12385	0.356444	19.9859	7.31e-89	9.52e-88	6.00515	10.7636	2.89893	1015.44	851.336	871.09
Homo_sapiens_newGene_24426	5321.06	1.67766	0.0839565	19.9825	7.82e-89	1.02e-87	2664.28	2645.88	2293.05	7704.04	8536.2	8082.93
ARHGEF4	1681.49	10.3258	0.516776	19.9813	8.02e-89	1.04e-87	2.00172	3.91402	1.93262	3228.29	3315.02	3537.78
ADAMTS12	789.806	-8.61179	0.43115	-19.974	9.27e-89	1.21e-87	1672.43	1458.95	1595.38	4.54945	2.07643	5.45113
NCAPD2	8227.06	-0.74387	0.0372429	-19.9735	9.37e-89	1.22e-87	10331.9	10149.1	10424.5	6072.6	6172.19	6212.1
C6orf223	535.919	7.76403	0.388807	19.9688	1.03e-88	1.33e-87	4.00343	1.95701	8.69678	1037.27	1054.83	1108.76
UBQLN2	1882.69	1.52945	0.076624	19.9605	1.21e-88	1.58e-87	966.829	1018.62	920.892	2825.21	2653.68	2910.9
ACACB	532.91	3.49581	0.175172	19.9565	1.32e-88	1.71e-87	89.0764	106.657	64.7427	969.942	973.845	993.195
PTPMT1	2238.14	1.79162	0.0898133	19.9483	1.55e-88	2.01e-87	999.857	1092.99	917.027	3517.63	3608.83	3292.48
NCAPD3	6090.8	1.12918	0.0566109	19.9464	1.61e-88	2.09e-87	3733.2	3681.14	4050.77	8290.91	8457.3	8331.5
DEPDC1	3617.34	-1.49183	0.0748083	-19.942	1.76e-88	2.27e-87	5526.74	5436.58	5049.93	2024.5	1873.98	1792.33
SLC25A32	2652.82	-1.20825	0.0605907	-19.9412	1.79e-88	2.31e-87	3563.05	3687.99	3858.47	1634.16	1574.97	1598.27
KIF20B	3570.41	-1.48737	0.0745953	-19.9392	1.86e-88	2.4e-87	5502.72	5156.72	5132.06	1966.27	1731.74	1932.97
TANC1	2091.01	1.13949	0.0571526	19.9376	1.92e-88	2.48e-87	1322.13	1319.03	1275.53	2815.2	2938.15	2876.01
GPC5	299.037	5.63723	0.283004	19.9193	2.77e-88	3.57e-87	10.0086	14.6776	10.6294	562.312	640.578	556.015
SLC23A2	1978.46	-1.51525	0.0760747	-19.9179	2.85e-88	3.67e-87	3101.66	2780.91	2912.45	1041.82	1053.79	980.113
DCPS	891.173	2.07243	0.104082	19.9116	3.23e-88	4.16e-87	368.316	302.358	356.568	1458.55	1404.7	1456.54
CIT	3075.75	-1.12004	0.0562523	-19.9111	3.26e-88	4.2e-87	4191.59	4191.92	4254.66	1868.91	2029.71	1917.71
FAHD2B	815.099	1.92694	0.0967855	19.9094	3.37e-88	4.34e-87	328.281	335.627	354.635	1348.46	1311.26	1212.33
MKNK2	2623.85	1.52512	0.0766271	19.9031	3.82e-88	4.92e-87	1300.11	1403.18	1355.73	3706.89	4177.78	3799.44
KLHL9	2191.56	-1.32708	0.0666781	-19.9028	3.85e-88	4.95e-87	3160.71	3138.07	3102.82	1256.56	1174.22	1316.99
CHMP4B	3971.66	-0.902621	0.0453602	-19.899	4.15e-88	5.33e-87	5076.35	5235	5213.23	2757.88	2733.62	2813.87
IL24	418.068	-6.73982	0.338715	-19.8982	4.22e-88	5.42e-87	852.731	748.557	883.206	4.54945	5.19107	14.1729
COPS2	5604.5	0.857842	0.0431163	19.896	4.4e-88	5.65e-87	3930.37	4045.14	3982.16	7378.3	7087.89	7203.12
RAB2A	4810.19	-1.32941	0.0668262	-19.8936	4.62e-88	5.93e-87	6742.78	6862.26	7038.59	2631.4	2637.06	2949.06
RFX2	414.598	5.11957	0.257501	19.8817	5.86e-88	7.5e-87	15.0129	18.5916	35.7534	861.666	767.241	789.323
CAMK1G	634.356	-8.17933	0.411426	-19.8804	6.01e-88	7.69e-87	1256.08	1285.76	1251.37	5.45934	3.11464	4.3609
NUDT21	8382.12	-1.07845	0.0542565	-19.8768	6.46e-88	8.26e-87	11829.1	11018.9	11280.7	5192.74	5413.25	5557.97
PROB1	288.003	3.48794	0.175539	19.87	7.41e-88	9.46e-87	49.042	50.8823	41.5513	518.637	554.407	513.496
COPRS	1017.05	-1.45192	0.0730746	-19.8691	7.54e-88	9.63e-87	1475.26	1496.13	1496.81	532.285	552.33	549.474
ZBTB7B	3252.36	2.22245	0.111961	19.8502	1.1e-87	1.4e-86	1242.06	964.806	1236.87	5490.27	5428.82	5151.31
SMIM10	658.682	2.24216	0.112973	19.8468	1.18e-87	1.5e-86	221.19	216.25	252.207	1150.1	1054.83	1057.52
GALNT10	2804.41	-1.45938	0.0735652	-19.8379	1.4e-87	1.79e-86	4096.51	4066.67	4175.42	1495.86	1383.94	1608.08
DUSP16	1924.6	1.77749	0.089612	19.8354	1.47e-87	1.88e-86	966.829	816.073	825.227	3021.74	2894.54	3023.19
PAPSS1	2607.06	1.06628	0.0537756	19.8284	1.69e-87	2.16e-86	1717.47	1633.13	1705.53	3567.68	3553.81	3464.74
VRK1	1299.85	-1.47991	0.0746643	-19.8208	1.97e-87	2.5e-86	1903.63	1967.77	1868.84	677.868	659.266	721.729
CYP20A1	443.095	-3.21869	0.162417	-19.8174	2.11e-87	2.68e-86	777.667	819.009	803.969	80.0703	105.898	71.9549
BNIP3	6467.37	-1.1002	0.0555348	-19.811	2.39e-87	3.04e-86	9020.73	8873.09	8565.36	3946.19	4095.76	4303.12
ATR	2700.97	-1.16531	0.0588604	-19.7978	3.11e-87	3.95e-86	3656.13	3885.64	3666.17	1639.62	1712.02	1646.24
KRT7	16754	0.900703	0.0454994	19.7959	3.23e-87	4.09e-86	11398.8	11462.2	12201.6	22005.7	21598	21857.9
CYP3A5	377.098	6.63147	0.335087	19.7903	3.61e-87	4.58e-86	14.012	1.95701	6.76416	761.578	763.088	715.188
DPP9	5185.13	-1.6522	0.0834962	-19.7877	3.8e-87	4.81e-86	7783.67	7754.65	8060.95	2281.09	2468.87	2761.54
PLEKHA7	1524.23	10.1842	0.514858	19.7806	4.37e-87	5.54e-86	5.00429	0	2.89893	3065.42	3012.9	3059.17
AIM2	538.683	-4.25197	0.215168	-19.7612	6.43e-87	8.14e-86	1118.96	964.806	988.534	72.7912	47.7579	39.2481
COX8A	5798.31	-1.22918	0.062247	-19.7468	8.55e-87	1.08e-85	7900.77	8190.09	8298.66	3645.02	3497.74	3257.59
SULT1A3	746.588	3.13253	0.158715	19.7368	1.04e-86	1.32e-85	147.126	166.346	144.946	1180.13	1569.78	1271.2
ENTPD4	2008.9	-1.45563	0.0737701	-19.732	1.14e-86	1.45e-85	3026.59	2968.79	2837.08	1033.63	1147.23	1040.07
SAMD11	561.677	7.93224	0.40233	19.7158	1.58e-86	1.99e-85	2.00172	3.91402	7.73047	1072.76	1182.53	1101.13
RUFY1	1945.28	1.53613	0.0779148	19.7155	1.59e-86	2e-85	999.857	930.559	1061.97	2830.67	3011.86	2836.77
NDUFAF3	2038.34	1.36123	0.069062	19.7103	1.76e-86	2.22e-85	1119.96	1112.56	1194.36	3038.12	2808.37	2956.69
SUPT16H	8940.75	-1.01845	0.0516856	-19.7048	1.96e-86	2.47e-85	12160.4	11884.9	11867.2	5608.56	6070.44	6052.93
LIAS	573.089	-2.10393	0.106849	-19.6907	2.59e-86	3.26e-85	966.829	939.365	883.206	211.094	222.178	215.865
COX14	1028.23	1.71355	0.0870526	19.6841	2.95e-86	3.71e-85	473.406	465.769	502.48	1595.95	1641.42	1490.34
PTPN4	1262.17	2.31549	0.117666	19.6786	3.29e-86	4.14e-85	372.319	420.757	473.491	2158.26	1939.38	2208.8
SLC4A11	321.046	5.73957	0.291717	19.6751	3.52e-86	4.42e-85	20.0172	6.84954	8.69678	610.536	626.043	654.135
PPTC7	3522.94	0.857171	0.0435816	19.6682	4.04e-86	5.07e-85	2499.14	2504.97	2514.33	4568.56	4491.32	4559.32
ARPC1A	5153.14	-1.03653	0.0527086	-19.6653	4.27e-86	5.36e-85	6948.96	6662.64	7174.84	3402.99	3427.15	3302.29
HLTF	4799.35	1.16531	0.0592979	19.6519	5.57e-86	6.99e-85	3139.69	2848.43	2892.16	6568.49	6774.35	6572.97
SFXN3	2219.43	1.70921	0.0870002	19.646	6.26e-86	7.84e-85	1051.9	998.075	1068.74	3463.04	3102.19	3632.63
HSDL1	1241.99	-1.38056	0.0702723	-19.6458	6.27e-86	7.85e-85	1815.56	1809.26	1758.68	681.507	671.725	715.188
NDUFS3	2751.82	1.19726	0.0610159	19.6221	1e-85	1.25e-84	1648.41	1742.72	1623.4	3966.21	3742.76	3787.44
Homo_sapiens_newGene_2820	12710.2	14.2452	0.726242	19.615	1.15e-85	1.44e-84	0	3.91402	0	23603.4	25329.3	27324.3
CEP170	6713.72	-1.12063	0.0571723	-19.6009	1.52e-85	1.9e-84	9506.15	9294.82	8791.47	4241	4077.07	4371.8
TNKS1BP1	6831.48	1.62946	0.0832228	19.5795	2.31e-85	2.89e-84	3082.64	3474.67	3454.55	10301.8	11072.6	9602.7
PTPRE	679.039	-8.39443	0.428765	-19.5782	2.37e-85	2.96e-84	1298.11	1374.8	1389.55	6.36923	1.03821	4.3609
SLC22A15	595.658	2.20777	0.112773	19.5771	2.42e-85	3.02e-84	212.182	192.766	230.948	988.14	945.813	1004.1
TIMM17A	3787.59	0.874606	0.0446823	19.5739	2.58e-85	3.22e-84	2693.31	2669.36	2658.31	4950.71	4948.13	4805.71
Homo_sapiens_newGene_24411	21525.6	3.13968	0.160456	19.5673	2.94e-85	3.66e-84	4685.02	4321.08	4155.13	35409.3	49152.2	31431.2
TOR1AIP2	4613.39	1.25186	0.0639881	19.564	3.13e-85	3.9e-84	2890.48	2701.65	2593.57	6273.69	6577.09	6643.83
MAD1L1	1543.47	-1.37043	0.0701079	-19.5475	4.33e-85	5.39e-84	2204.89	2149.78	2323.97	881.683	853.412	847.105
KLHDC8B	577.364	2.17602	0.111345	19.543	4.73e-85	5.88e-84	220.189	219.185	188.43	939.006	928.164	969.21
SYNJ2	2316.56	-1.35547	0.069371	-19.5394	5.08e-85	6.31e-84	3330.86	3324.96	3335.7	1207.42	1350.72	1349.7
Homo_sapiens_newGene_294	556.543	-7.88073	0.403427	-19.5345	5.59e-85	6.94e-84	1153.99	1136.04	1034.92	2.72967	8.30572	3.27068
SLC29A2	544.309	5.92101	0.303166	19.5306	6.03e-85	7.48e-84	16.0137	27.3981	9.66308	1290.22	926.087	996.466
POP1	1569.14	-1.30636	0.0668982	-19.5276	6.4e-85	7.93e-84	2266.94	2201.64	2236.04	927.178	859.642	923.421
TAOK1	4705.3	-0.838678	0.0429672	-19.519	7.56e-85	9.37e-84	6066.2	5978.67	6060.69	3298.35	3419.88	3408.04
DHX9	12768.4	-0.927032	0.0474946	-19.5187	7.62e-85	9.43e-84	17027.6	16539.7	16639.8	9114.36	8444.84	8843.91
GPR137B	400.962	-2.61163	0.133838	-19.5133	8.46e-85	1.05e-83	664.57	696.696	705.405	101.908	118.356	118.835
ITGB2	1046.29	-1.9008	0.0974418	-19.5071	9.56e-85	1.18e-83	1665.43	1750.55	1535.46	441.296	418.4	466.616
RIN3	889.526	-1.9816	0.101589	-19.5061	9.74e-85	1.2e-83	1309.12	1449.17	1499.71	343.028	365.452	370.677
TAPBPL	244.416	-4.05114	0.207813	-19.4941	1.23e-84	1.52e-83	471.404	450.112	461.895	30.0264	29.07	23.985
YBX1	46420.8	-0.805961	0.0413502	-19.4911	1.31e-84	1.61e-83	59397.9	58061.6	59723.7	34550.3	34195.7	32595.6
EMILIN2	395.913	-5.73665	0.294478	-19.4807	1.6e-84	1.97e-83	827.709	733.879	769.182	5.45934	21.8025	17.4436
CFL2	2724.91	-1.56329	0.0802778	-19.4735	1.84e-84	2.27e-83	4308.69	3819.11	4089.42	1461.28	1308.15	1362.78
Homo_sapiens_newGene_5177	887.285	9.08071	0.466393	19.4701	1.97e-84	2.42e-83	0	6.84954	2.89893	1842.53	1694.37	1777.07
SH3GL2	417.552	5.93832	0.305052	19.4666	2.11e-84	2.59e-83	6.00515	22.5056	11.5957	906.25	741.285	817.669
VLDLR	635.987	-2.53298	0.13016	-19.4606	2.37e-84	2.92e-83	1107.95	1113.54	1032.98	207.455	158.847	195.15
PMAIP1	6343.18	-1.52088	0.0782329	-19.4404	3.51e-84	4.32e-83	9493.14	9563.91	9169.3	3539.47	3320.21	2973.04
DZIP1	1376.72	-1.21581	0.0625611	-19.4339	3.99e-84	4.9e-83	1912.64	1930.59	1930.68	821.63	826.419	838.383
EIF3B	9795.36	-0.904395	0.0465576	-19.4253	4.72e-84	5.79e-83	12633.8	13168.7	12504	6874.22	6624.85	6966.54
MARVELD1	2854.9	-1.04852	0.0540128	-19.4125	6.05e-84	7.43e-83	3897.34	3889.56	3759.91	1837.98	1921.74	1822.86
ZNF774	433.386	2.78666	0.14357	19.4097	6.39e-84	7.83e-83	116.1	107.636	105.328	702.435	740.247	828.571
PTCH1	757.308	1.91206	0.098576	19.3968	8.22e-84	1.01e-82	307.263	302.358	344.006	1165.57	1240.67	1183.98
TEAD2	691.887	2.45888	0.126851	19.384	1.05e-83	1.29e-82	222.19	183.959	232.88	1244.73	1155.53	1112.03
ARHGEF19	663.512	2.38804	0.123297	19.3682	1.43e-83	1.75e-82	192.165	212.336	233.847	1141.91	1029.91	1170.9
RBL1	1556.16	-1.41946	0.0732904	-19.3676	1.45e-83	1.77e-82	2241.92	2303.4	2249.57	797.973	897.017	847.105
TK1	3104.36	1.43357	0.0740537	19.3586	1.73e-83	2.11e-82	1595.37	1647.8	1789.6	4771.46	4399.95	4421.95
HIVEP2	2390.26	-1.68458	0.0870399	-19.3541	1.88e-83	2.3e-82	3390.91	3640.04	3906.79	1111.89	1081.82	1210.15
Homo_sapiens_newGene_144	358.68	-4.27299	0.22089	-19.3445	2.27e-83	2.77e-82	792.679	629.179	624.235	35.4857	29.07	41.4286
CEP164	1683.7	-1.77178	0.0916035	-19.3418	2.39e-83	2.91e-82	2508.15	2622.39	2685.37	843.468	730.903	711.917
AGL	2500.23	1.2191	0.0630363	19.3397	2.49e-83	3.04e-82	1465.26	1496.13	1546.09	3560.4	3336.82	3596.65
WLS	2003.52	-2.37356	0.122762	-19.3345	2.75e-83	3.35e-82	3670.15	3576.44	2830.32	666.039	622.929	655.225
NRG1	518.832	-4.17141	0.215768	-19.3329	2.84e-83	3.46e-82	1040.89	853.257	1056.18	66.4219	59.1782	37.0677
ARHGEF10L	575.257	1.91993	0.0993201	19.3307	2.96e-83	3.6e-82	239.205	237.777	244.476	920.808	880.406	928.872
SF1	8263.06	-0.807042	0.0417548	-19.3281	3.12e-83	3.79e-82	10209.8	10620.7	10716.4	5972.52	6070.44	5988.61
METTL7B	241.182	4.98872	0.258217	19.3199	3.66e-83	4.44e-82	18.0154	10.7636	15.4609	471.323	469.273	462.256
WDR41	1959.15	1.66801	0.086382	19.3097	4.45e-83	5.4e-82	1015.87	929.58	868.711	2981.71	3114.64	2844.4
TRIP12	7250.61	-1.26811	0.0656914	-19.304	4.97e-83	6.03e-82	10133.7	10112.9	10492.2	4167.29	4023.08	4574.59
TST	1137.61	2.12534	0.110115	19.3012	5.25e-83	6.37e-82	373.32	426.628	472.525	1878.92	1911.35	1762.89
ATRN	2810.83	-1.35317	0.0701093	-19.3008	5.29e-83	6.41e-82	4258.65	3877.82	3985.06	1638.71	1505.41	1599.36
TMEM139	377.486	6.83685	0.354439	19.2892	6.62e-83	8.02e-82	11.0094	3.91402	4.83154	797.973	687.298	759.887
AMPD3	412.072	-4.44644	0.230585	-19.2833	7.42e-83	8.98e-82	666.571	927.623	770.148	38.2154	41.5286	28.3459
MRC2	731.198	2.1359	0.110765	19.2832	7.43e-83	8.99e-82	262.225	256.368	294.724	1269.3	1178.37	1126.2
SLC6A12	946.438	9.17272	0.47571	19.2822	7.58e-83	9.17e-82	8.00686	0	1.93262	1902.58	1688.14	2077.97
SIMC1	382.924	-2.8521	0.147993	-19.2718	9.26e-83	1.12e-81	635.545	699.631	683.18	100.088	80.9807	98.1203
KIAA0930	2919.13	1.41646	0.0735958	19.2465	1.51e-82	1.82e-81	1490.28	1597.9	1685.24	4378.39	4311.7	4051.28
MAP3K1	1141.68	1.60006	0.0831764	19.2369	1.82e-82	2.19e-81	539.462	604.716	554.661	1700.58	1673.6	1777.07
SPTAN1	10254.9	1.04451	0.0543021	19.2352	1.88e-82	2.26e-81	6541.61	6682.21	6865.62	13807.6	13199.9	14432.4
AATF	2742.94	-1.31063	0.0681423	-19.2337	1.93e-82	2.33e-81	3796.25	3862.16	4072.02	1626.88	1616.5	1483.8
OIP5	891.265	1.92539	0.100142	19.2265	2.22e-82	2.67e-81	361.31	366.94	386.523	1511.33	1408.86	1312.63
HEBP2	713.647	-2.55921	0.13312	-19.2248	2.29e-82	2.76e-81	1207.03	1124.3	1330.61	231.112	203.49	185.338
RTF2	3257.99	-0.920666	0.0479001	-19.2205	2.49e-82	3e-81	4270.66	4292.7	4227.6	2268.35	2194.79	2293.83
PPP4R3B	5141.79	1.12462	0.0585216	19.2172	2.66e-82	3.2e-81	3048.61	3347.47	3303.81	7148.09	6879.21	7123.53
PHF14	1501.54	-1.39851	0.0727761	-19.2166	2.69e-82	3.23e-81	2232.91	2072.47	2226.37	835.279	798.387	843.834
TRIM2	301.105	4.94044	0.257093	19.2166	2.69e-82	3.23e-81	26.0223	9.78505	21.2588	577.78	569.98	601.804
RHOT2	3977.83	1.0792	0.0562277	19.1934	4.2e-82	5.04e-81	2594.22	2493.23	2580.04	5384.73	5620.89	5193.83
Homo_sapiens_newGene_17144	250.173	5.50275	0.286711	19.1927	4.26e-82	5.11e-81	11.0094	11.7421	9.66308	502.259	492.114	474.248
RBFOX2	6410.93	-0.78517	0.0409135	-19.1909	4.41e-82	5.28e-81	8149.99	8131.38	8058.05	4644.08	4649.12	4832.97
CD99L2	1290.51	-2.28008	0.118826	-19.1883	4.64e-82	5.55e-81	2379.04	1997.13	2043.74	403.991	432.935	486.24
TRIM65	2519.33	1.12443	0.0586055	19.1865	4.8e-82	5.74e-81	1599.37	1611.6	1543.19	3575.87	3431.3	3354.62
TBCD	2471.34	-1.13954	0.0594202	-19.1777	5.68e-82	6.8e-81	3328.85	3545.12	3325.07	1546.81	1564.59	1517.59
AGAP1	2409.1	1.84783	0.0964231	19.1638	7.43e-82	8.87e-81	1132.97	915.881	1093.86	3731.46	3871.5	3708.95
BATF2	310.064	-5.73919	0.299484	-19.1636	7.45e-82	8.9e-81	614.527	631.136	580.751	10.9187	18.6879	4.3609
IL31RA	741.846	-8.64906	0.451392	-19.1609	7.86e-82	9.38e-81	1561.34	1354.25	1524.83	5.45934	5.19107	0
ZNF595	598.689	-2.05465	0.107274	-19.1533	9.09e-82	1.08e-80	959.823	987.312	946.982	212.004	243.98	242.03
IDH1	5480.48	1.32609	0.0692761	19.1422	1.13e-81	1.34e-80	3188.73	3064.68	3123.11	8345.51	7287.23	7873.61
ME3	299.046	3.83318	0.200312	19.136	1.27e-81	1.51e-80	31.0266	40.1187	46.3828	605.987	540.91	529.85
RHPN2	859.219	2.5631	0.13398	19.1306	1.41e-81	1.67e-80	287.246	235.82	223.217	1447.63	1364.21	1597.18
BEX3	4578.82	-1.84134	0.0962643	-19.1279	1.48e-81	1.76e-80	7103.09	7424.9	6952.59	2112.76	2142.87	1736.73
GNAS	24100.6	0.602705	0.0315112	19.1267	1.51e-81	1.8e-80	19224.5	18951.7	19240.2	29494.1	28736.7	28956.4
MAP3K10	1225.13	1.33754	0.0699564	19.1196	1.74e-81	2.06e-80	706.606	684.954	692.843	1778.83	1786.77	1700.75
PERP	6788.45	1.01458	0.0530723	19.1168	1.83e-81	2.17e-80	4424.79	4466.88	4592.86	8885.98	8841.44	9518.76
BRAF	1965.65	-1.2129	0.0634481	-19.1164	1.84e-81	2.19e-80	2696.31	2722.2	2821.62	1221.98	1135.81	1195.98
PRDX1	21427	0.639997	0.0334877	19.1114	2.03e-81	2.41e-80	17096.7	16576.9	16579.9	26327.7	26008.3	25972.4
DUSP2	357.781	6.75964	0.35388	19.1015	2.45e-81	2.91e-80	2.00172	11.7421	5.79785	671.499	714.292	741.353
ZNF703	1763.07	-2.05783	0.107781	-19.0927	2.9e-81	3.44e-80	2712.32	2816.14	3002.32	750.659	594.897	702.105
GAS1	514.893	7.91321	0.414561	19.0882	3.17e-81	3.75e-80	3.00257	7.82804	1.93262	1015.44	1010.18	1050.98
ZBTB34	1279.97	1.5218	0.0797877	19.0731	4.23e-81	5e-80	635.545	682.018	665.787	1890.75	1811.68	1994.02
INPPL1	13805.9	1.76159	0.0923883	19.0672	4.73e-81	5.59e-80	6292.39	6177.3	6396	19354.3	24109.4	20506
BTBD19	249.568	-4.21953	0.221334	-19.0641	5.02e-81	5.93e-80	470.403	499.038	452.232	29.1165	26.9936	19.6241
HOXA10	1280.09	1.71705	0.0900789	19.0616	5.26e-81	6.21e-80	605.519	607.652	578.819	2123.68	1909.28	1855.56
INSIG2	1205.57	1.84293	0.0967844	19.0416	7.72e-81	9.11e-80	510.438	546.984	518.908	1779.74	1817.91	2059.44
RALY	5033.35	-1.14352	0.0600697	-19.0365	8.5e-81	1e-79	6688.73	6856.39	7245.38	3185.52	3221.58	3002.48
ZNF385A	1153.68	3.56496	0.18729	19.0344	8.85e-81	1.04e-79	165.142	171.238	202.925	2376.63	2380.63	1625.53
YWHAG	13264.9	0.668179	0.0351075	19.0324	9.2e-81	1.08e-79	10238.8	10397.6	10103.7	16110.5	16512.8	16225.8
CYSRT1	256.62	4.73069	0.248596	19.0296	9.69e-81	1.14e-79	13.0112	20.5486	22.2251	535.015	470.311	478.609
CCPG1	2066.11	1.85705	0.0975968	19.0277	1.01e-80	1.18e-79	812.697	1011.77	857.116	3249.22	3247.54	3218.35
MADD	3212.97	1.251	0.0657872	19.0159	1.26e-80	1.48e-79	1917.64	1807.3	1979	4663.18	4585.79	4324.92
DDX60	2343	-1.01528	0.0533939	-19.015	1.28e-80	1.51e-79	3144.7	3168.4	3093.15	1589.58	1528.25	1533.95
TOX2	1297.45	-3.65532	0.192351	-19.0034	1.6e-80	1.88e-79	2139.83	2777.98	2295.95	245.67	166.114	159.173
STAC	341.866	6.55416	0.344914	19.0023	1.63e-80	1.92e-79	4.00343	13.6991	3.86523	655.121	658.228	716.278
ARFGEF1	2832.7	-1.34243	0.0706482	-19.0015	1.66e-80	1.94e-79	4061.48	4136.14	3992.79	1687.85	1481.53	1636.43
ARL5A	2289.87	-1.14711	0.0603847	-18.9967	1.82e-80	2.13e-79	3150.7	3095.01	3220.71	1450.36	1461.81	1360.6
IL6ST	7165.58	-1.4878	0.0783536	-18.9883	2.13e-80	2.5e-79	10810.3	10299.7	10582	3717.81	3460.37	4123.23
DRAP1	8515.5	-1.94788	0.102646	-18.9767	2.66e-80	3.11e-79	13864.9	12197.1	14514	3413	3892.27	3211.8
MROH6	752.391	4.75985	0.250909	18.9704	2.99e-80	3.5e-79	36.0309	65.5599	58.9448	1297.5	1819.99	1236.32
BRD7	3081.02	-0.934794	0.049277	-18.9702	3.01e-80	3.52e-79	4146.55	3997.19	3993.75	2121.86	2133.53	2093.23
NFRKB	2137.68	1.60197	0.0844817	18.9623	3.49e-80	4.08e-79	1116.96	1004.93	1056.18	3137.3	3049.24	3461.47
HSBP1L1	337.038	2.66778	0.140804	18.9467	4.7e-80	5.49e-79	99.0849	89.044	86.9678	583.239	596.973	566.917
EXOC1	1256	-1.3725	0.0724487	-18.9444	4.91e-80	5.73e-79	1874.61	1809.26	1751.92	683.327	703.909	713.007
USP40	1678.92	-1.38983	0.0733789	-18.9404	5.29e-80	6.18e-79	2472.12	2406.14	2411.91	910.8	879.368	993.195
TNS4	402.89	6.16093	0.325376	18.9348	5.89e-80	6.87e-79	4.00343	11.7421	17.3936	757.028	707.024	920.15
POR	3220.46	1.07589	0.0568499	18.9251	7.09e-80	8.26e-79	2022.73	2070.52	2122.98	4297.41	4262.91	4546.24
GPRASP2	294.999	-4.54496	0.240171	-18.9238	7.26e-80	8.45e-79	622.534	528.393	545.964	22.7472	17.6496	32.7068
ACO1	3446.46	-1.03964	0.0549774	-18.9104	9.36e-80	1.09e-78	4767.09	4595.06	4551.31	2342.06	2215.55	2207.71
ASS1	27639.1	15.781	0.834548	18.9097	9.5e-80	1.1e-78	3.00257	0	0	56463.2	55645.2	53723
CHCHD3	3432.94	-1.1592	0.0613123	-18.9064	1.01e-79	1.17e-78	4834.14	4709.55	4685.63	2246.52	2030.75	2091.05
EFNB2	553.401	-2.75718	0.145923	-18.8948	1.26e-79	1.46e-78	975.836	936.43	978.87	115.556	157.809	155.902
TTC39B	337.096	-2.99355	0.158559	-18.8797	1.68e-79	1.94e-78	595.51	641.9	559.493	72.7912	82.0189	70.8646
MVB12A	1645.09	1.44095	0.0763233	18.8795	1.68e-79	1.95e-78	956.82	838.579	861.947	2416.67	2403.47	2393.04
MISP	2271.05	11.1751	0.592231	18.8695	2.03e-79	2.36e-78	2.00172	3.91402	0	4498.49	4548.42	4573.5
RAC3	1004.6	-1.44258	0.0764542	-18.8686	2.07e-79	2.4e-78	1477.27	1483.41	1446.56	552.303	551.292	516.767
TMCC3	234.728	-4.61633	0.244717	-18.864	2.26e-79	2.61e-78	453.389	452.069	448.367	23.6571	14.535	16.3534
VEGFA	4822.33	0.917159	0.0486298	18.86	2.43e-79	2.81e-78	3362.88	3432.6	3221.67	6215.46	6393.33	6308.04
LAMP2	3092.43	-1.04694	0.0555156	-18.8585	2.5e-79	2.9e-78	4097.51	4274.11	4132.9	2089.11	1954.96	2006.01
EFNB1	739.312	-2.34859	0.124568	-18.854	2.73e-79	3.15e-78	1191.02	1279.89	1235.91	212.004	277.203	239.85
Homo_sapiens_newGene_19677	439.99	6.91996	0.367054	18.8527	2.79e-79	3.22e-78	12.0103	1.95701	7.73047	735.191	887.673	995.376
NFIL3	1448.02	1.69514	0.0899255	18.8505	2.91e-79	3.36e-78	724.621	674.19	651.292	2212.85	2068.12	2357.07
ENY2	1252.57	-1.486	0.0789472	-18.8227	4.92e-79	5.67e-78	1879.61	1848.4	1811.83	704.255	628.12	643.233
SLC7A6	2018.51	1.59588	0.0847894	18.8217	5.01e-79	5.78e-78	905.776	1063.64	1040.71	2968.06	3127.1	3005.75
RMND5B	1504.96	1.98017	0.105229	18.8178	5.4e-79	6.22e-78	586.503	616.458	623.269	2678.72	2190.63	2334.17
PLEKHH3	1279.39	2.32211	0.12341	18.8162	5.56e-79	6.4e-78	381.327	490.231	407.782	2310.21	2032.82	2053.98
LGALS1	14671.9	-1.55429	0.0826049	-18.816	5.58e-79	6.43e-78	19697.9	22771.8	23202	7843.25	7227.01	7289.25
ABCF2	5489.88	-0.888828	0.047257	-18.8084	6.45e-79	7.41e-78	6940.95	7153.85	7293.7	3839.73	3941.06	3770
ILVBL	2372.09	1.48585	0.0791135	18.7813	1.07e-78	1.24e-77	1155.99	1281.84	1306.45	3453.03	3677.36	3357.89
ARRDC1	1621.62	1.61129	0.0858012	18.7794	1.11e-78	1.28e-77	780.669	868.913	749.855	2446.69	2536.36	2347.26
TCEAL3	505.48	-7.85025	0.418256	-18.769	1.35e-78	1.55e-77	1032.89	1030.37	956.645	3.63956	9.34393	0
Homo_sapiens_newGene_6084	2419.97	1.87932	0.100143	18.7665	1.42e-78	1.63e-77	1032.89	1110.6	959.544	3539.47	4191.27	3686.05
DIAPH2	370.018	-3.21042	0.171135	-18.7595	1.62e-78	1.86e-77	691.593	696.696	614.572	60.0527	83.0572	74.1353
ZNF365	313.605	-3.68697	0.196545	-18.7589	1.64e-78	1.88e-77	522.448	592.974	630.999	50.9538	37.3757	46.8797
AARS	16578.7	0.693452	0.0369686	18.7579	1.67e-78	1.91e-77	12493.7	13023.9	12490.5	20585.3	20462.2	20416.6
CARD10	3276.15	-0.866852	0.0462296	-18.751	1.9e-78	2.17e-77	4182.59	4247.69	4265.29	2337.51	2280.96	2342.89
NLRC5	2035.78	1.54699	0.0825083	18.7495	1.95e-78	2.23e-77	1142.98	973.613	998.197	3054.5	3023.28	3022.1
CRYBG2	550.352	8.12573	0.433647	18.7381	2.42e-78	2.77e-77	3.00257	8.80655	0	1108.25	1143.07	1038.98
TMEM135	1009.28	1.70063	0.0907611	18.7374	2.45e-78	2.8e-77	508.436	450.112	466.727	1620.51	1506.45	1503.42
SNPH	514.614	-7.87636	0.420442	-18.7335	2.64e-78	3.01e-77	955.819	1066.57	1052.31	3.63956	9.34393	0
IRS2	3442.6	2.08974	0.111582	18.7284	2.91e-78	3.32e-77	1273.09	1191.82	1463.96	5191.83	5347.84	6187.03
KLHDC3	4170.22	1.1722	0.0626129	18.7214	3.31e-78	3.78e-77	2495.14	2584.23	2610.97	5702.28	6107.82	5520.9
RFX5	4448.92	1.07547	0.0574723	18.7129	3.89e-78	4.43e-77	2943.52	2929.65	2717.26	6031.66	5888.75	6182.67
WDR35	1494.28	-1.57796	0.0843288	-18.712	3.96e-78	4.51e-77	2225.91	2369.94	2121.05	785.235	709.101	754.436
COL17A1	353.411	-5.50258	0.29415	-18.7067	4.37e-78	4.97e-77	692.594	658.534	724.731	24.567	13.4968	6.54135
RGS2	529.936	2.32584	0.124381	18.6993	5.01e-78	5.7e-77	159.136	194.723	174.902	930.817	855.489	864.549
REXO4	3480.28	1.11637	0.0597076	18.6973	5.21e-78	5.92e-77	2313.98	2082.26	2195.45	4753.26	4777.86	4758.83
U2AF2	7328.56	-0.858971	0.0459429	-18.6965	5.29e-78	6.01e-77	9192.88	9419.09	9730.73	5146.34	5160.96	5321.39
BEGAIN	594.779	8.36415	0.447565	18.6881	6.18e-78	7.02e-77	6.00515	0	4.83154	1221.07	1188.76	1148.01
WNT10B	574.163	8.18748	0.438121	18.6877	6.24e-78	7.08e-77	4.00343	0	7.73047	1143.73	1239.63	1049.89
GAS6	2186.18	-0.980398	0.0524708	-18.6846	6.6e-78	7.49e-77	2909.49	2881.7	2914.39	1491.31	1446.23	1473.98
MYLK	5125.85	-2.11129	0.113057	-18.6745	7.98e-78	9.05e-77	8178.01	8367.2	8431.04	2036.33	2137.68	1604.81
PSIP1	4946.48	-0.865497	0.0463775	-18.662	1.01e-77	1.14e-76	6383.47	6400.4	6378.6	3508.53	3615.06	3392.78
UPP1	2174.65	-1.89603	0.101635	-18.6553	1.14e-77	1.3e-76	3069.63	3472.72	3742.51	924.448	969.692	868.91
FZD3	333.018	-3.04309	0.163269	-18.6384	1.57e-77	1.77e-76	562.482	636.028	583.65	77.3406	62.2929	76.3158
GLRB	297.711	-3.66723	0.196783	-18.6359	1.65e-77	1.86e-76	517.444	609.609	529.537	50.0439	42.5668	37.0677
DDAH2	1033.99	1.97308	0.105876	18.6357	1.65e-77	1.86e-76	425.365	433.478	401.018	1806.13	1517.87	1620.07
UBE3C	8876.48	-0.809467	0.0434376	-18.6352	1.67e-77	1.88e-76	11488.8	11351.6	11068.1	6346.48	6362.18	6641.65
ABTB1	1748.49	1.49647	0.080347	18.625	2.01e-77	2.27e-76	977.838	854.235	913.162	2496.74	2685.86	2563.12
FKBPL	716.177	1.67262	0.0898208	18.6217	2.14e-77	2.42e-76	358.307	329.756	338.208	1094.6	1107.77	1068.42
TTBK2	1554.42	1.47476	0.0792105	18.6183	2.28e-77	2.58e-76	872.748	833.687	761.451	2258.35	2250.85	2349.44
MAN2A1	2167.52	-1.10321	0.0592563	-18.6176	2.31e-77	2.61e-76	3035.6	2884.63	2954	1383.94	1336.18	1410.75
CCT6A	19980	-0.714146	0.0383826	-18.606	2.87e-77	3.24e-76	24943.4	24835.4	24703.7	15610.1	14928.5	14858.7
STAMBPL1	1142.71	-1.60845	0.0865187	-18.5908	3.82e-77	4.3e-76	1788.53	1648.78	1725.83	576.87	525.337	590.902
BCAM	1051.83	1.8404	0.0990233	18.5855	4.21e-77	4.74e-76	457.392	446.198	474.457	1766.1	1659.07	1507.78
ANAPC1	6248.04	1.03443	0.0556829	18.5772	4.92e-77	5.53e-76	4314.7	3926.74	4056.56	8271.81	8350.36	8568.08
TLL1	453.789	7.72998	0.416127	18.576	5.03e-77	5.65e-76	5.00429	2.93552	4.83154	883.503	885.597	940.864
PPFIA1	7893.38	-1.50761	0.0812164	-18.5629	6.41e-77	7.2e-76	12460.7	12088.5	10489.3	4202.78	4022.04	4097.07
PGPEP1	2055.73	3.22036	0.173534	18.5575	7.09e-77	7.96e-76	338.29	344.434	512.143	3456.67	4090.57	3592.29
FHDC1	245.734	5.61542	0.302625	18.5557	7.34e-77	8.23e-76	13.0112	9.78505	6.76416	467.683	472.388	504.774
ZNF664	5505.61	0.997454	0.0537861	18.5448	8.98e-77	1.01e-75	3702.17	3830.85	3491.27	7296.41	7370.29	7342.67
EPHB4	3016.02	1.00697	0.0543036	18.5433	9.23e-77	1.03e-75	1947.67	1974.62	2090.13	4037.18	4056.3	3990.22
TMEM230	3096.83	-1.09864	0.0592478	-18.5432	9.25e-77	1.04e-75	4098.51	4212.47	4356.12	1992.66	2030.75	1890.45
CEP126	642.75	-2.07682	0.112003	-18.5426	9.36e-77	1.05e-75	1077.92	1021.56	1019.46	272.057	239.828	225.677
CCDC88C	1084.48	1.95422	0.105459	18.5305	1.17e-76	1.31e-75	479.411	394.338	460.929	1684.21	1668.41	1819.59
ZEB2	1417.35	-4.07737	0.220119	-18.5235	1.34e-76	1.49e-75	2023.73	3589.16	2415.77	161.96	161.961	151.541
NUP205	10225.4	-0.734182	0.0396478	-18.5176	1.49e-76	1.66e-75	12750.9	12842.9	12721.5	7532.98	7596.62	7907.4
DENND5B	2711.06	1.37965	0.0745181	18.5143	1.58e-76	1.77e-75	1578.35	1386.54	1550.93	3898.88	3811.29	4040.38
C11orf95	1682.22	-1.69001	0.0912914	-18.5122	1.64e-76	1.84e-75	2527.17	2421.8	2754.95	737.921	830.572	820.94
SNX5	3076.77	-1.11467	0.0602235	-18.509	1.75e-76	1.95e-75	4367.74	4244.76	4015.98	1935.34	1908.24	1988.57
LPCAT3	987.729	1.52702	0.0825543	18.4971	2.18e-76	2.43e-75	496.426	501.973	528.571	1526.79	1460.77	1411.84
HNRNPUL2	7556.03	-0.948247	0.0512656	-18.4967	2.19e-76	2.44e-75	9778.38	9928.89	10154.9	5267.35	5289.7	4916.92
Homo_sapiens_newGene_15496	902.932	2.04722	0.110704	18.4928	2.36e-76	2.63e-75	398.341	342.477	315.017	1483.12	1427.54	1451.09
TNPO2	4191.07	-0.95715	0.0518003	-18.4777	3.12e-76	3.47e-75	5654.85	5460.06	5480.9	2742.41	2926.73	2881.47
BCHE	616.494	-3.72065	0.201407	-18.4733	3.39e-76	3.77e-75	1113.95	1130.17	1195.32	115.556	64.3693	79.5864
CEP55	3478.2	-1.16949	0.0633666	-18.456	4.67e-76	5.19e-75	4965.26	4780	4701.09	2087.29	2268.5	2067.07
PLEKHO2	762.649	-2.17839	0.118046	-18.4537	4.87e-76	5.41e-75	1192.02	1301.41	1254.27	282.066	240.866	305.263
ABLIM1	1361.36	10.214	0.553496	18.4536	4.88e-76	5.42e-75	3.00257	3.91402	0	2830.67	2797.99	2532.59
MEGF6	208.079	4.55131	0.246934	18.4313	7.38e-76	8.18e-75	19.0163	16.6346	15.4609	393.072	397.636	406.654
ATXN1	445.645	-7.66636	0.416095	-18.4245	8.35e-76	9.26e-75	884.758	911.967	863.88	2.72967	7.2675	3.27068
CBWD1	964.287	-1.65414	0.0898028	-18.4197	9.13e-76	1.01e-74	1531.31	1422.75	1437.87	489.521	469.273	435
HIST3H2A	484.402	2.71977	0.147676	18.4172	9.57e-76	1.06e-74	142.122	125.249	115.957	878.953	890.788	753.346
FN3K	446.364	2.803	0.152212	18.4151	9.95e-76	1.1e-74	115.099	91.001	129.485	768.857	794.234	779.511
INO80B	787.316	1.91458	0.103983	18.4125	1.04e-75	1.15e-74	361.31	332.692	296.657	1246.55	1264.55	1222.14
RPS27L	1227.47	-1.50235	0.0815992	-18.4113	1.07e-75	1.18e-74	1812.55	1812.19	1820.53	689.696	629.158	600.714
ZBTB46	378.554	3.63105	0.197344	18.3996	1.32e-75	1.46e-74	52.0446	55.7748	61.8437	813.441	683.145	605.075
NARS	7559.37	-0.918626	0.0499542	-18.3893	1.6e-75	1.77e-74	10162.7	9633.39	9869.87	5402.92	5223.26	5064.1
EPB41L4A	542.038	2.22044	0.120775	18.3849	1.74e-75	1.91e-74	192.165	204.508	177.801	867.125	853.412	957.218
TNFRSF6B	1164.27	-4.84633	0.263722	-18.3767	2.02e-75	2.23e-74	2242.92	2177.17	2329.77	42.7648	107.974	85.0376
NAGA	3153.63	1.69968	0.0925474	18.3655	2.48e-75	2.73e-74	1353.16	1430.57	1669.78	4774.19	4900.37	4793.72
TRIO	12585.5	-1.18624	0.0646096	-18.3602	2.74e-75	3.02e-74	18864.2	16729.5	16865.9	7647.62	7623.61	7782.03
BBS5	407.851	-2.59789	0.141519	-18.3571	2.9e-75	3.19e-74	664.57	715.287	719.9	113.736	102.783	130.827
RAPGEFL1	755.045	4.37975	0.238655	18.3519	3.19e-75	3.51e-74	42.036	90.0225	75.3721	1316.61	1600.93	1405.3
PDZD7	231.291	5.2991	0.288863	18.3447	3.64e-75	4e-74	12.0103	13.6991	8.69678	445.846	426.706	480.789
RPL31	29446.1	1.03329	0.0563333	18.3424	3.79e-75	4.17e-74	19795	19059.3	19136.8	41245.3	40235	37205
ERCC6L	1108.83	-1.33999	0.0730629	-18.3402	3.95e-75	4.34e-74	1560.34	1620.4	1588.61	640.562	605.279	637.782
IFIH1	1740.94	-1.49637	0.0816189	-18.3336	4.46e-75	4.9e-74	2732.34	2380.7	2599.37	923.538	893.903	915.789
SLC16A9	838	-2.08438	0.113694	-18.3332	4.49e-75	4.93e-74	1313.13	1411.98	1345.1	362.136	296.929	298.722
SCD5	307.892	-4.04666	0.220741	-18.3322	4.58e-75	5.02e-74	566.486	527.414	648.393	40.945	25.9554	38.1579
SKIDA1	218.664	3.88022	0.21172	18.3271	5.03e-75	5.51e-74	29.0249	26.4196	28.0229	415.82	425.668	387.03
RNF10	5304.65	0.784032	0.0427904	18.3226	5.46e-75	5.98e-74	3892.34	3853.35	3947.37	6760.48	6561.52	6812.82
TTC30A	249.905	-3.90136	0.212957	-18.32	5.74e-75	6.28e-74	471.404	450.112	483.154	26.3868	28.0318	40.3383
FNBP1L	3768.91	1.14988	0.0627679	18.3195	5.78e-75	6.32e-74	2351.02	2220.23	2453.46	5164.53	5059.22	5365
MICALL1	2431.34	-1.03673	0.0566127	-18.3127	6.55e-75	7.16e-74	3313.84	3307.35	3186.89	1621.42	1541.75	1616.8
Homo_sapiens_newGene_128	370.534	2.71116	0.148095	18.3069	7.29e-75	7.97e-74	103.088	101.765	89.8667	666.949	671.725	589.812
NBEAL2	2503	1.11403	0.0608664	18.3029	7.85e-75	8.57e-74	1657.42	1503.96	1584.75	3438.47	3418.84	3414.59
ATP5MC2	6310.53	0.721784	0.039458	18.2924	9.5e-75	1.04e-73	4861.17	4752.6	4678.87	7875.1	7822.95	7872.52
HIST1H2AC	514.832	4.32923	0.236692	18.2906	9.84e-75	1.07e-73	56.048	43.0542	47.3491	884.413	1244.82	813.308
DST	12001.4	-1.29223	0.0707153	-18.2737	1.34e-74	1.46e-73	17979.4	15794.1	17355.9	6667.67	6957.08	7254.36
SLC16A1	6655.19	1.01315	0.0554834	18.2604	1.71e-74	1.86e-73	4336.72	4316.19	4577.4	9160.77	9021.05	8519.02
DALRD3	1289.69	1.44494	0.0791469	18.2564	1.84e-74	2e-73	732.628	661.47	685.113	1947.16	1814.8	1896.99
LRFN4	4193.36	0.919207	0.0503547	18.2546	1.9e-74	2.07e-73	2812.41	2923.77	2966.57	5583.08	5344.73	5529.62
ANKRD27	1743.23	1.33729	0.073261	18.2538	1.93e-74	2.1e-73	930.798	978.505	1056.18	2529.49	2468.87	2495.53
TEAD3	1103.14	1.48436	0.0814008	18.2352	2.71e-74	2.95e-73	596.511	580.254	566.257	1625.06	1703.71	1547.03
RNF208	254.48	3.68792	0.202459	18.2157	3.88e-74	4.21e-73	36.0309	30.3337	43.4839	442.206	497.305	477.519
ATP8A1	299.802	6.17534	0.339361	18.197	5.45e-74	5.92e-73	10.0086	5.87103	8.69678	600.527	509.763	663.947
DGKA	1066.75	2.0243	0.11128	18.191	6.08e-74	6.6e-73	468.401	408.037	386.523	1585.03	1795.07	1757.44
TANC2	4266.88	1.59695	0.0877883	18.191	6.09e-74	6.6e-73	1999.71	2158.58	2201.25	5806.01	6554.25	6881.5
COL27A1	788.445	-2.48419	0.136577	-18.1889	6.32e-74	6.85e-73	1485.27	1262.27	1264.9	209.275	264.745	244.21
ABCD1	806.361	2.05308	0.112886	18.1872	6.52e-74	7.06e-73	284.244	322.907	332.41	1397.59	1283.23	1217.78
CCDC144A	388.605	-6.99069	0.384375	-18.1872	6.52e-74	7.06e-73	870.746	663.427	778.845	2.72967	9.34393	6.54135
TSTA3	2425.7	1.42769	0.0785336	18.1793	7.52e-74	8.14e-73	1410.21	1212.37	1321.91	3569.5	3622.33	3417.86
DBP	303.247	5.69847	0.313611	18.1705	8.84e-74	9.56e-73	16.0137	2.93552	15.4609	575.96	586.591	622.519
MFHAS1	1171.71	-1.58307	0.0871787	-18.1589	1.09e-73	1.18e-72	1691.45	1721.19	1859.18	618.725	557.521	582.18
APLP1	230.151	3.44939	0.189991	18.1555	1.16e-73	1.25e-72	38.0326	42.0757	35.7534	435.837	422.553	406.654
FAM43A	370.403	-2.68286	0.147825	-18.1489	1.31e-73	1.41e-72	636.546	595.91	690.911	106.457	94.4775	98.1203
ANGPT2	416.73	-7.57121	0.417212	-18.1471	1.35e-73	1.46e-72	858.736	821.944	806.868	5.45934	5.19107	2.18045
GEN1	929.696	-1.48149	0.0816508	-18.1442	1.43e-73	1.54e-72	1398.2	1348.38	1361.53	512.268	467.197	490.601
HIST2H2BE	230.075	4.79181	0.264159	18.1399	1.54e-73	1.66e-72	18.0154	17.6131	12.562	480.422	449.547	402.293
Homo_sapiens_newGene_381	281.674	-6.29717	0.347168	-18.1387	1.58e-73	1.7e-72	571.49	537.199	559.493	3.63956	6.22929	11.9925
CDK5RAP2	3634.22	0.865816	0.0477433	18.1348	1.69e-73	1.82e-72	2523.16	2571.51	2630.29	4604.04	4742.56	4733.76
KCNC4	746.735	2.55814	0.141177	18.1201	2.21e-73	2.38e-72	180.154	253.433	216.453	1213.79	1305.04	1311.54
COASY	3209.11	1.14621	0.0632955	18.1088	2.72e-73	2.92e-72	1887.62	2015.72	2088.19	4336.53	4551.53	4375.07
MARK1	241.096	-5.23954	0.289349	-18.1081	2.75e-73	2.96e-72	482.413	462.833	463.828	12.7385	6.22929	18.5338
TMEM59	4060.3	0.938223	0.0518262	18.1033	3e-73	3.23e-72	2879.47	2736.88	2738.52	5456.61	5197.3	5353.01
MAML1	3934.4	1.29122	0.0713301	18.1021	3.07e-73	3.3e-72	2278.95	2185	2382.92	5360.16	5441.28	5958.08
CXCL11	237.798	-3.60522	0.199163	-18.1018	3.08e-73	3.31e-72	433.371	433.478	452.232	42.7648	31.1464	33.797
Homo_sapiens_newGene_5123	1671.73	10.7328	0.59295	18.1008	3.14e-73	3.37e-72	3.00257	2.93552	0	3318.37	3392.89	3313.19
CYTH1	1876.72	1.30223	0.0719879	18.0896	3.85e-73	4.12e-72	1022.88	1138	1088.06	2768.79	2617.34	2625.26
PCGF5	2705.17	-1.2442	0.0687923	-18.0863	4.09e-73	4.38e-72	3669.14	3984.47	3757.97	1551.36	1576.01	1692.03
TNK1	272.707	5.7192	0.316236	18.0852	4.17e-73	4.46e-72	16.0137	7.82804	6.76416	478.602	549.215	577.819
SSBP4	2569.19	1.24299	0.0687348	18.0839	4.27e-73	4.57e-72	1616.39	1429.6	1532.57	3556.76	3691.89	3587.93
FBXW5	5181.86	0.848282	0.0469088	18.0836	4.29e-73	4.59e-72	3622.1	3638.08	3842.04	6675.86	6631.08	6681.99
NAMPT	7438.1	-0.908549	0.0502843	-18.0682	5.67e-73	6.06e-72	9958.54	9633.39	9526.84	5337.41	4970.97	5201.47
CREB3L2	10370.8	-0.851244	0.047116	-18.067	5.8e-73	6.19e-72	13180.3	13251.9	13600.8	7399.22	7129.42	7663.19
MTCH1	12981.5	-0.89787	0.0497043	-18.0642	6.1e-73	6.51e-72	16862.5	16304.8	17521.1	9338.2	8957.72	8904.96
CHAMP1	2518.9	1.22745	0.0679541	18.0629	6.25e-73	6.67e-72	1511.3	1420.79	1590.54	3523.09	3443.76	3623.91
LIMD2	468.833	-4.69273	0.259828	-18.0609	6.48e-73	6.91e-72	964.827	853.257	890.936	48.2242	18.6879	37.0677
ADGRL1	720.394	2.4897	0.137855	18.0603	6.55e-73	6.98e-72	185.159	254.411	213.554	1224.71	1279.08	1165.45
RMDN1	1271.48	-1.3694	0.0758388	-18.0566	6.99e-73	7.45e-72	1802.55	1866.01	1833.09	752.479	696.642	678.12
BZW2	3037.08	-1.30676	0.0724048	-18.0479	8.19e-73	8.72e-72	4138.55	4433.61	4406.37	1831.61	1785.73	1626.62
RPS6KA4	3047.81	-1.46885	0.0813981	-18.0453	8.59e-73	9.14e-72	4278.67	4453.18	4700.12	1535.89	1559.4	1759.62
Homo_sapiens_newGene_18951	404.674	-7.52786	0.417262	-18.0411	9.27e-73	9.85e-72	781.67	799.439	833.924	4.54945	5.19107	3.27068
FXR1	6649.21	-0.778209	0.0431373	-18.0403	9.41e-73	1e-71	8608.38	8418.08	8174	4851.53	4926.33	4916.92
BCL3	671.595	1.96764	0.109125	18.0311	1.11e-72	1.18e-71	251.215	294.53	274.432	1050.01	1029.91	1129.47
HSF4	498.352	2.89272	0.160518	18.0211	1.33e-72	1.41e-71	139.119	103.722	112.092	801.613	961.387	872.18
EML6	782.755	4.08705	0.226898	18.0127	1.55e-72	1.64e-71	124.106	74.3664	62.8101	1522.25	1437.93	1475.07
SLC12A7	476.759	3.0723	0.170567	18.0123	1.56e-72	1.65e-71	79.0678	120.356	104.361	881.683	795.272	879.812
PTPRJ	2176.09	1.50988	0.083873	18.002	1.88e-72	1.99e-71	1153.99	1088.1	1151.84	3500.35	3039.89	3122.41
BAG3	2821.5	-1.13114	0.062841	-18.0001	1.95e-72	2.06e-71	3705.18	3915	4001.48	1747.9	1722.4	1837.03
PCYT1A	2804.4	-1.04173	0.0578868	-17.996	2.09e-72	2.22e-71	3889.33	3808.34	3627.52	1814.32	1877.09	1809.77
FLAD1	2554.04	1.36365	0.0757774	17.9954	2.12e-72	2.24e-71	1418.22	1323.92	1546.09	3655.03	3696.04	3684.96
UFL1	2184.53	-1.24555	0.0692517	-17.9858	2.52e-72	2.66e-71	3004.58	3144.92	3070.93	1368.47	1220.94	1297.37
FCHO1	406.659	7.57092	0.420981	17.984	2.6e-72	2.75e-71	6.00515	6.84954	0	838.918	767.241	820.94
TBC1D4	1200.33	-1.58306	0.0880284	-17.9835	2.62e-72	2.77e-71	1680.44	1843.5	1874.64	570.501	612.547	620.338
RPP30	1241.14	-1.80893	0.100621	-17.9777	2.91e-72	3.07e-71	1968.69	2082.26	1742.25	546.844	539.872	566.917
NFYA	2238.83	-1.11192	0.0618708	-17.9717	3.24e-72	3.42e-71	3187.73	2970.74	3026.48	1451.27	1407.82	1388.95
SURF1	1308.81	1.55942	0.0867746	17.971	3.29e-72	3.47e-71	694.595	647.771	647.427	1969.91	2068.12	1825.04
NSDHL	986.818	-1.8444	0.102694	-17.9602	3.99e-72	4.21e-71	1561.34	1511.79	1557.69	403.991	483.808	402.293
SP6	214.251	5.27401	0.293686	17.958	4.16e-72	4.38e-71	11.0094	9.78505	11.5957	427.648	431.897	393.571
MT-ND6	14314.2	1.16488	0.0649174	17.944	5.35e-72	5.63e-71	9091.79	8705.76	8691.94	18488	21044.6	19862.8
RAB1B	9409.91	-0.873459	0.048681	-17.9425	5.49e-72	5.78e-71	11892.2	12111	12520.5	6600.34	6879.21	6456.31
FGF1	432.716	-6.85577	0.382129	-17.941	5.64e-72	5.93e-71	944.81	841.515	787.541	3.63956	16.6114	2.18045
PAIP1	5863.72	1.29874	0.0724043	17.9373	6.03e-72	6.34e-71	3400.92	3177.21	3589.84	8311.84	8764.61	7937.93
MAPK6	5357.43	1.01966	0.0568665	17.9308	6.78e-72	7.12e-71	3721.19	3479.57	3417.83	7346.45	6984.07	7195.49
NRGN	390.768	-3.2023	0.178633	-17.9267	7.3e-72	7.66e-71	636.546	724.094	754.687	87.3494	61.2547	80.6767
FLYWCH2	1458.82	1.84963	0.103235	17.9167	8.74e-72	9.17e-71	702.602	569.49	629.067	2168.27	2396.2	2287.29
NETO2	1645.46	-1.78309	0.0995766	-17.9067	1.05e-71	1.1e-70	2547.18	2549.98	2552.02	732.461	659.266	831.842
MT-ND5	67494.7	0.87875	0.0490813	17.904	1.1e-71	1.15e-70	48806.8	46417.4	47430.3	83754.4	87980.4	90579.2
IGSF8	2329.71	1.17397	0.0655851	17.9	1.18e-71	1.24e-70	1380.18	1428.62	1483.28	3209.18	3112.57	3364.44
PPP1R13L	1419.92	2.33799	0.130765	17.8793	1.71e-71	1.79e-70	441.378	468.704	496.683	2564.07	1996.49	2552.22
ALAS1	3070.38	1.22415	0.0685071	17.8689	2.06e-71	2.15e-70	1840.58	1844.48	1835.99	4003.51	4497.55	4400.15
IRAK3	252.017	5.80844	0.325059	17.8689	2.06e-71	2.15e-70	9.00772	9.78505	7.73047	477.692	555.445	452.444
TLE4	1339.14	1.59893	0.0894925	17.8667	2.14e-71	2.24e-70	622.534	642.878	728.597	2070.91	1950.81	2019.1
C1GALT1	1458.06	-1.39247	0.0779393	-17.8661	2.17e-71	2.26e-70	2084.79	2100.85	2149.07	807.072	748.553	858.007
AXIN1	2725.94	1.18208	0.0661825	17.861	2.38e-71	2.48e-70	1697.45	1555.82	1749.98	3806.07	3791.56	3754.74
Homo_sapiens_newGene_21518	223.564	4.04562	0.226541	17.8582	2.5e-71	2.6e-70	28.024	27.3981	21.2588	446.756	386.216	431.729
DNAH5	239.794	-5.3539	0.300203	-17.8343	3.83e-71	3.99e-70	478.41	454.026	471.559	10.0088	6.22929	18.5338
DENR	4249.14	-0.944308	0.0529688	-17.8276	4.31e-71	4.5e-70	5623.82	5479.63	5674.16	2999	2785.53	2932.71
YES1	7351.74	-0.709053	0.0397764	-17.826	4.44e-71	4.63e-70	9128.82	9081.51	9159.64	5701.37	5450.63	5588.5
E2F5	777.066	-1.60967	0.0903437	-17.8172	5.19e-71	5.41e-70	1167	1189.86	1155.7	405.811	360.26	383.759
MFAP3L	939.816	2.1564	0.121039	17.8157	5.33e-71	5.55e-70	381.327	291.595	360.433	1585.03	1489.84	1530.68
NUSAP1	4698.1	0.924543	0.0519069	17.8116	5.75e-71	5.98e-70	3347.87	3203.63	3176.26	6344.66	5995.69	6120.53
KNTC1	4034.17	0.909327	0.051058	17.8097	5.94e-71	6.18e-70	2743.35	2869.96	2795.53	5099.93	5373.8	5322.48
ARRDC2	1077.11	1.77327	0.0996166	17.8009	6.95e-71	7.22e-70	500.429	513.715	448.367	1582.3	1632.07	1785.79
GPR156	250.48	3.80835	0.214138	17.7846	9.31e-71	9.67e-70	38.0326	28.3767	33.8208	494.07	492.114	416.466
CFAP45	223.542	-4.53786	0.25516	-17.7844	9.34e-71	9.69e-70	443.38	461.855	380.726	19.1077	17.6496	18.5338
RBM26	3905.81	0.904337	0.0508744	17.7759	1.09e-70	1.13e-69	2778.38	2678.17	2703.73	4962.54	5252.33	5059.74
Homo_sapiens_newGene_15485	415.244	-7.67948	0.432228	-17.7672	1.27e-70	1.32e-69	803.689	837.601	837.789	2.72967	3.11464	6.54135
ENGASE	1211.31	1.80412	0.101569	17.7625	1.38e-70	1.43e-69	593.509	489.253	535.335	1845.26	1988.18	1816.32
PJA1	402.192	-7.51391	0.423069	-17.7605	1.43e-70	1.48e-69	759.651	846.407	793.339	0	8.30572	5.45113
CEP135	639.921	-1.64366	0.092556	-17.7585	1.48e-70	1.53e-69	996.854	948.172	963.41	304.813	316.655	309.624
DNHD1	1449.76	1.97377	0.111166	17.7551	1.57e-70	1.63e-69	545.468	624.286	595.246	2381.18	2053.59	2498.8
SDCCAG8	1341.94	-1.82314	0.102747	-17.744	1.92e-70	1.98e-69	2211.9	2057.8	2008.96	613.266	636.426	523.308
NAA20	3145.39	-1.22586	0.069103	-17.7396	2.07e-70	2.14e-69	4535.89	4545.16	4138.7	1873.46	1819.99	1959.13
HSBP1	3853.87	-0.957453	0.0539785	-17.7377	2.15e-70	2.22e-69	5288.53	4936.56	5039.3	2668.71	2620.45	2569.66
SLC12A4	1621.21	1.39146	0.0784592	17.7348	2.26e-70	2.33e-69	857.735	863.042	963.41	2355.7	2275.77	2411.58
WNT5A	4790.12	12.8373	0.723957	17.7321	2.37e-70	2.44e-69	0	3.91402	0	9743.1	9253.61	9740.07
GTF3C6	1109.13	-1.58248	0.0892787	-17.7252	2.68e-70	2.76e-69	1639.41	1612.58	1735.49	512.268	577.247	577.819
MAPK8IP1	493.059	-1.87012	0.105526	-17.7219	2.84e-70	2.93e-69	766.657	780.847	775.946	221.103	205.566	208.233
BTG2	414.151	7.59793	0.428792	17.7194	2.97e-70	3.06e-69	6.00515	1.95701	4.83154	906.25	734.018	831.842
DNMT1	8216.87	-0.777559	0.0439216	-17.7033	3.95e-70	4.07e-69	10306.8	10457.3	10372.4	6058.05	5859.68	6246.99
UBR5	6432.83	-1.0161	0.0573978	-17.7027	3.99e-70	4.11e-69	8777.52	8539.42	8507.38	4017.16	4310.67	4444.85
PLA2R1	479.703	5.51354	0.311494	17.7003	4.17e-70	4.29e-69	12.0103	13.6991	35.7534	919.898	938.546	958.308
WDR37	1033.55	-1.58562	0.0895872	-17.6992	4.25e-70	4.37e-69	1593.37	1491.24	1565.42	479.512	521.184	550.564
LACTB	1731.05	-1.62978	0.0920827	-17.6991	4.26e-70	4.37e-69	2581.21	2673.28	2597.44	937.186	826.419	770.789
KREMEN1	475.875	-2.56669	0.145029	-17.6978	4.36e-70	4.47e-69	889.763	738.772	813.632	124.655	140.159	148.271
ZC3H12A	1092.62	2.17176	0.122723	17.6965	4.46e-70	4.58e-69	412.353	336.606	441.603	1746.08	1728.63	1890.45
HLX	1159.22	1.21729	0.0688909	17.6699	7.15e-70	7.34e-69	698.599	691.803	701.54	1629.61	1650.76	1583.01
SLX1B	1733.95	1.31007	0.0741525	17.6673	7.49e-70	7.68e-69	980.841	994.161	1014.62	2384.82	2632.91	2396.32
STAG1	2638.54	-1.05286	0.0596161	-17.6607	8.42e-70	8.62e-69	3664.14	3434.55	3583.07	1678.75	1774.31	1696.39
RAB20	482.522	4.52637	0.256331	17.6583	8.78e-70	8.99e-69	22.0189	45.9898	52.1807	928.087	1000.84	846.015
TAF1	1216.68	-1.26309	0.0715318	-17.6578	8.87e-70	9.07e-69	1717.47	1725.1	1709.4	696.066	699.757	752.255
HIST1H2BD	280.284	4.91448	0.278344	17.6562	9.12e-70	9.33e-69	13.0112	28.3767	12.562	549.573	566.865	511.316
Homo_sapiens_newGene_7370	278.886	-5.77305	0.32701	-17.654	9.48e-70	9.69e-69	566.486	531.328	545.964	15.4681	2.07643	11.9925
FABP3	287.122	6.00026	0.33989	17.6535	9.56e-70	9.77e-69	7.00601	12.7206	6.76416	562.312	650.961	482.97
GDI1	3789.17	-0.942087	0.0533724	-17.6512	9.96e-70	1.02e-68	5155.42	4913.08	4882.76	2522.21	2609.03	2652.52
AFG3L2	4758.34	-0.940414	0.0533035	-17.6426	1.16e-69	1.18e-68	6363.45	6318.21	6087.74	3204.63	3399.11	3176.92
SCRIB	6859.61	0.960175	0.054448	17.6347	1.33e-69	1.36e-68	4390.76	4780.98	4800.62	9059.77	9086.45	9039.06
PBXIP1	1930.38	1.71552	0.0972976	17.6316	1.41e-69	1.44e-68	906.777	979.484	817.497	2952.59	3144.75	2781.16
ARHGAP35	5420.16	0.692609	0.0392855	17.6301	1.45e-69	1.47e-68	4135.54	4131.25	4162.86	6600.34	6714.13	6776.84
NME3	1417.55	2.10087	0.119182	17.6273	1.52e-69	1.55e-68	576.494	520.565	511.177	2491.28	1998.56	2407.22
LIMD1	3464.73	0.910707	0.0516653	17.6271	1.53e-69	1.55e-68	2345.01	2417.89	2454.42	4402.96	4627.32	4540.79
FBXO32	357.595	-2.5361	0.143883	-17.6262	1.55e-69	1.58e-68	621.533	574.383	633.898	99.178	116.28	100.301
FIG4	502.392	-1.96566	0.111593	-17.6145	1.91e-69	1.94e-68	800.686	807.267	792.373	215.644	186.879	211.504
SMARCC2	4765.11	0.830274	0.047142	17.6122	1.99e-69	2.02e-68	3496	3303.43	3492.24	6077.15	6106.78	6115.07
WTIP	226.85	5.45214	0.309584	17.6112	2.02e-69	2.05e-68	7.00601	8.80655	14.4946	471.323	449.547	409.925
EPOR	663.219	1.65694	0.0940974	17.6088	2.11e-69	2.14e-68	314.269	335.627	308.252	1009.07	1031.99	980.113
Homo_sapiens_newGene_6439	20982.3	8.98219	0.510491	17.5952	2.68e-69	2.72e-68	133.114	33.2692	82.1362	35277.3	45087.6	45280.3
AKIRIN2	1612.97	-1.0524	0.0598875	-17.573	3.97e-69	4.02e-68	2186.87	2208.49	2134.58	1060.93	1039.25	1047.71
MTX1	1977.63	1.24767	0.0709993	17.5729	3.97e-69	4.02e-68	1147.98	1138.98	1229.14	2758.79	2912.19	2678.68
MFSD1	2077.86	-1.40494	0.079951	-17.5725	4e-69	4.06e-68	3077.64	3116.54	2854.48	1108.25	1087.01	1223.23
MLPH	2267.55	-11.3992	0.648705	-17.5723	4.01e-69	4.06e-68	4415.78	4539.29	4645.04	0	5.19107	0
RHPN1	426.283	7.75639	0.44147	17.5694	4.22e-69	4.27e-68	1.00086	6.84954	3.86523	861.666	915.705	768.609
ZFP36	386.32	2.27542	0.129706	17.5429	6.74e-69	6.82e-68	138.118	125.249	133.351	605.987	666.534	648.684
CENPF	13273.3	0.571426	0.0326023	17.5271	8.89e-69	8.99e-68	10691.2	10556.1	10788.8	16015.9	15785	15802.8
ATP1B3	9819.95	0.819876	0.0468174	17.5122	1.16e-68	1.17e-67	7371.32	6887.7	7049.22	12735.7	12576.9	12298.8
ARGLU1	3930.13	1.05381	0.0601864	17.5091	1.22e-68	1.23e-67	2567.2	2528.46	2569.41	5016.22	5539.91	5359.55
SPSB3	1603.44	1.73148	0.0988991	17.5075	1.26e-68	1.27e-67	812.697	682.018	732.462	2553.15	2551.93	2288.38
PHC2	4348.37	-0.917517	0.0524111	-17.5062	1.29e-68	1.3e-67	5522.73	5690.01	5847.13	3094.53	2925.69	3010.11
SERINC1	4584.02	-0.915535	0.0523051	-17.5038	1.34e-68	1.35e-67	5993.14	6031.51	5950.53	3238.3	3024.32	3266.32
CHCHD7	571.959	-2.23258	0.12755	-17.5036	1.35e-68	1.36e-67	1018.87	933.494	877.408	196.536	220.101	185.338
PPP1R14B	10151.6	-1.60891	0.0919481	-17.498	1.48e-68	1.49e-67	17029.6	14176.6	14663.7	4684.11	5233.64	5121.88
FLCN	1176.3	-1.28579	0.0734985	-17.494	1.59e-68	1.6e-67	1636.4	1691.84	1675.58	652.391	704.948	696.654
NR4A3	244.802	3.85257	0.220235	17.493	1.62e-68	1.63e-67	27.0232	27.3981	40.585	489.521	454.738	429.549
CAPN1	5415.4	-1.04769	0.059917	-17.4857	1.84e-68	1.85e-67	7075.06	7411.2	7410.62	3402.99	3454.14	3738.38
ABHD15	470.079	2.04966	0.117246	17.4817	1.97e-68	1.98e-67	188.161	174.174	186.498	784.325	713.253	774.06
NOSTRIN	189.334	4.07131	0.232947	17.4774	2.13e-68	2.14e-67	19.0163	22.5056	22.2251	362.136	362.337	347.782
LATS2	1886.69	1.17236	0.0671573	17.4569	3.05e-68	3.06e-67	1121.96	1155.61	1201.12	2624.12	2512.48	2704.85
PPP1R16A	2725.2	1.172	0.0671471	17.4542	3.2e-68	3.21e-67	1592.36	1651.72	1781.87	3845.19	3677.36	3802.71
PLCG2	263.283	5.92876	0.339729	17.4515	3.36e-68	3.36e-67	5.00429	8.80655	11.5957	473.143	485.884	595.263
USP16	1345.42	-1.57857	0.0904651	-17.4495	3.47e-68	3.48e-67	2125.82	2040.18	1882.37	706.074	631.234	686.842
TOR1B	1916.46	0.989632	0.0567296	17.4447	3.78e-68	3.78e-67	1260.08	1284.78	1306.45	2576.81	2502.1	2568.57
CXCL16	440.867	7.93101	0.454648	17.4443	3.8e-68	3.81e-67	4.00343	0.13215	6.76416	906.25	910.514	817.669
KIAA0355	917.18	1.64617	0.0943709	17.4437	3.85e-68	3.85e-67	436.374	454.026	441.603	1327.53	1344.49	1499.06
YLPM1	2673.63	-1.17499	0.0673695	-17.4409	4.03e-68	4.03e-67	3594.08	3685.05	3839.14	1694.21	1544.86	1684.4
GIPC1	5026.62	1.1446	0.0657073	17.4197	5.85e-68	5.84e-67	3042.61	3232.98	3118.28	7239.99	7041.17	6484.66
SPTBN4	350.57	7.3548	0.422268	17.4174	6.09e-68	6.09e-67	8.00686	3.91402	0.966308	666.039	704.948	719.549
CADM4	339.446	6.91686	0.397159	17.4158	6.26e-68	6.25e-67	12.0103	1.95701	2.89893	601.437	696.642	721.729
MMRN2	235.441	3.06126	0.175823	17.4111	6.8e-68	6.79e-67	49.042	45.9898	56.0459	420.369	422.553	418.647
ABLIM3	763.884	-1.95933	0.11254	-17.41	6.93e-68	6.91e-67	1164	1203.56	1277.46	303.903	285.509	348.872
INCENP	4783.15	1.05491	0.0606188	17.4024	7.92e-68	7.89e-67	3036.6	3065.66	3221.67	6126.29	6675.72	6572.97
TPK1	256.059	6.2002	0.356361	17.3987	8.45e-68	8.42e-67	8.00686	4.89253	7.73047	501.349	556.483	457.895
HOXA13	386.448	4.2586	0.244791	17.3968	8.72e-68	8.68e-67	51.0438	41.0972	23.1914	754.299	671.725	777.331
AR	259.755	3.29176	0.189266	17.3923	9.44e-68	9.4e-67	52.0446	47.9468	44.4502	468.593	429.821	515.677
SMAD6	505.308	4.11232	0.236608	17.3803	1.16e-67	1.16e-66	38.0326	79.2589	48.3154	946.285	934.393	985.564
OCEL1	488.094	2.27782	0.131058	17.3803	1.16e-67	1.16e-66	165.142	169.281	166.205	780.685	893.903	753.346
OGDH	7214.71	1.39243	0.0801469	17.3734	1.31e-67	1.3e-66	3897.34	4030.46	4014.05	11539.2	10011.5	9795.67
PLCXD2	1127.76	-1.42736	0.0821626	-17.3724	1.34e-67	1.33e-66	1668.43	1660.52	1602.14	574.14	610.47	650.865
CRMP1	420.68	-4.65028	0.267706	-17.3708	1.37e-67	1.36e-66	788.676	826.837	812.665	45.4945	16.6114	33.797
OSBPL6	555.513	-3.95878	0.227977	-17.3648	1.52e-67	1.51e-66	788.676	1171.27	1172.13	77.3406	56.0636	67.594
FAM167A	374.713	-2.28306	0.131483	-17.364	1.55e-67	1.53e-66	643.552	599.824	621.336	120.105	138.083	125.376
Homo_sapiens_newGene_11145	881.956	-4.70488	0.270965	-17.3635	1.56e-67	1.55e-66	1742.49	1631.17	1723.89	99.178	40.4904	54.5113
KCNK6	217.996	-5.45529	0.314371	-17.353	1.87e-67	1.85e-66	411.353	462.833	404.883	11.8286	7.2675	9.81203
SNAPC2	694.618	-1.66803	0.0961383	-17.3503	1.96e-67	1.94e-66	1069.92	1098.86	1001.1	324.831	341.573	331.429
GBF1	4901.06	-1.18549	0.0683386	-17.3474	2.07e-67	2.04e-66	6855.88	6602.95	6965.15	2888.9	2868.59	3224.89
Homo_sapiens_newGene_482	317.471	7.10502	0.409613	17.3457	2.13e-67	2.1e-66	2.00172	7.82804	3.86523	660.58	615.661	614.887
SPIRE1	3527.17	-0.963176	0.0555321	-17.3445	2.17e-67	2.15e-66	4684.01	4792.72	4512.66	2465.8	2324.56	2383.23
SLC31A1	2951.93	0.884001	0.0509689	17.3439	2.19e-67	2.17e-66	2072.78	2099.87	2052.44	3919.8	3732.38	3834.32
SEMA4C	1400.51	-1.74791	0.100786	-17.3427	2.24e-67	2.21e-66	2159.85	2105.74	2208.01	595.978	606.317	727.18
RPAP1	2458.51	0.983652	0.056719	17.3425	2.25e-67	2.22e-66	1625.39	1617.47	1711.33	3307.45	3191.47	3297.93
TBKBP1	464.36	2.5296	0.145918	17.3357	2.53e-67	2.49e-66	141.121	115.464	154.609	779.775	757.897	837.293
KIDINS220	2324.01	-1.25788	0.0725605	-17.3356	2.53e-67	2.5e-66	3337.86	3089.14	3404.3	1307.51	1413.01	1392.22
PSMD12	3476.33	-1.15018	0.0663546	-17.3338	2.62e-67	2.58e-66	4929.23	4810.33	4640.21	2228.32	2020.37	2229.51
PSMD10	1180.18	-1.29307	0.0746592	-17.3197	3.34e-67	3.29e-66	1732.48	1625.3	1671.71	703.345	660.304	687.932
PIM2	991.464	1.78719	0.103208	17.3163	3.54e-67	3.49e-66	461.395	408.037	466.727	1495.86	1461.81	1654.96
RBM15	2453.31	1.52417	0.0880216	17.3158	3.57e-67	3.52e-66	1153.99	1313.15	1329.64	3428.46	3844.51	3650.07
HSD17B10	3240.48	1.32499	0.0765291	17.3136	3.71e-67	3.65e-66	1885.62	1802.41	1859.18	4715.05	4921.14	4259.51
NRG4	201.829	4.86129	0.280834	17.3102	3.94e-67	3.88e-66	19.0163	10.7636	10.6294	403.081	392.445	375.038
TMEM126A	1191.16	1.72152	0.0995316	17.2962	5.03e-67	4.94e-66	581.498	527.414	554.661	1992.66	1787.81	1702.93
RHOG	2228.44	0.969504	0.056102	17.2811	6.53e-67	6.41e-66	1534.32	1451.12	1534.5	2955.32	2927.76	2967.59
Homo_sapiens_newGene_19069	1036.58	-9.78046	0.566141	-17.2757	7.17e-67	7.04e-66	2404.06	1998.11	1809.9	0	4.15286	3.27068
TMED10	8118.32	-0.68037	0.0394047	-17.2662	8.45e-67	8.29e-66	10136.7	9969.01	9886.3	6119.92	6236.55	6361.46
PRKCH	284.153	-3.9176	0.226995	-17.2585	9.65e-67	9.46e-66	544.467	498.059	557.56	47.3143	26.9936	30.5263
ATF4	16943.9	0.737513	0.0427376	17.2568	9.95e-67	9.75e-66	12851	12417.2	12846.1	21176.8	20596.1	21776.2
FAM129A	1268.22	-10.2963	0.596901	-17.2495	1.13e-66	1.1e-65	2719.33	2471.7	2411.91	0	3.11464	3.27068
CTNNB1	7550.28	-0.985889	0.057184	-17.2406	1.32e-66	1.29e-65	10368.9	9597.18	10134.6	4867	5097.63	5236.35
AKR1A1	3087.87	0.977235	0.0566861	17.2394	1.34e-66	1.31e-65	2083.79	2146.84	2010.89	4150.01	4169.47	3966.24
STS	1490.04	1.55585	0.0902496	17.2394	1.34e-66	1.31e-65	779.668	756.385	732.462	2042.7	2243.58	2385.41
TTC13	1567.66	1.34602	0.078092	17.2363	1.42e-66	1.39e-65	918.788	873.805	862.913	2259.26	2121.07	2370.15
NOC3L	2788.5	-1.2546	0.0728116	-17.2307	1.56e-66	1.53e-65	3973.41	3936.53	3877.8	1550.45	1609.23	1783.61
TUBGCP2	2455.72	-1.0998	0.0638324	-17.2296	1.59e-66	1.56e-65	3213.75	3324.96	3508.67	1601.41	1541.75	1543.76
MSRB2	325.339	-2.97146	0.172513	-17.2245	1.74e-66	1.7e-65	528.453	589.06	613.606	68.2417	86.1718	66.5037
TRMT61A	1304.8	-1.19854	0.0695856	-17.224	1.75e-66	1.71e-65	1774.52	1842.53	1835.02	766.127	820.189	790.413
EBNA1BP2	7351.56	-0.969594	0.0563108	-17.2186	1.93e-66	1.88e-65	9665.28	9416.16	10116.3	4805.13	5177.58	4928.91
PHETA2	1503.87	1.0367	0.0602117	17.2176	1.96e-66	1.91e-65	986.846	973.613	996.264	2000.85	2042.17	2023.46
RABL6	7572.94	0.695212	0.0403899	17.2125	2.14e-66	2.08e-65	5857.02	5669.46	5821.04	9181.7	9453.98	9454.43
SCNN1A	211.552	4.60558	0.267705	17.2039	2.48e-66	2.42e-65	16.0137	15.6561	18.3599	381.244	376.872	461.165
ABCA1	356.794	-3.26508	0.189804	-17.2023	2.55e-66	2.48e-65	655.562	602.759	681.247	70.0615	80.9807	50.1504
CCT7	15646.6	-0.537052	0.0312218	-17.2012	2.6e-66	2.53e-65	18536.9	18378.3	18661.3	12672.9	12899.8	12730.6
SLX4IP	258.826	-2.90737	0.169251	-17.1778	3.89e-66	3.78e-65	443.38	457.941	469.626	67.3318	61.2547	53.421
CTC1	819.609	1.45429	0.0846768	17.1746	4.11e-66	3.99e-65	432.371	455.005	427.108	1162.84	1210.56	1229.77
PCLO	281.305	-3.43969	0.200304	-17.1724	4.28e-66	4.15e-65	514.441	503.93	527.604	50.9538	57.1018	33.797
TBXA2R	381.568	3.32439	0.193753	17.1579	5.49e-66	5.32e-65	56.048	64.5814	86.9678	667.859	763.088	650.865
RBL2	3510.28	-1.02582	0.0598046	-17.1528	5.99e-66	5.81e-65	4798.11	4703.68	4620.89	2185.55	2392.05	2361.43
SHROOM2	485.19	-1.87624	0.109389	-17.152	6.08e-66	5.89e-65	761.653	772.041	753.721	196.536	221.14	206.053
NCBP3	1918.31	-1.18531	0.0692125	-17.1257	9.54e-66	9.25e-65	2620.25	2818.1	2555.89	1164.66	1165.91	1185.07
TCIRG1	2293.58	2.40791	0.140633	17.122	1.02e-65	9.85e-65	648.556	651.685	881.273	3685.96	3706.43	4187.56
CMTR1	3060.29	-0.841643	0.0491792	-17.1138	1.17e-65	1.13e-64	3876.32	3994.26	3913.55	2151.89	2188.56	2237.14
ALDH18A1	5817.82	-0.736174	0.0430232	-17.1111	1.23e-65	1.19e-64	7329.28	7145.05	7337.18	4342.9	4283.67	4468.83
UNC5B	464.525	8.14541	0.476032	17.1111	1.23e-65	1.19e-64	0	3.91402	5.79785	995.419	924.011	858.007
DGAT1	1648.25	1.28334	0.075007	17.1096	1.26e-65	1.22e-64	985.845	907.074	987.567	2443.05	2304.84	2261.13
PXDC1	1821.44	-2.04645	0.11967	-17.1008	1.46e-65	1.41e-64	2828.42	2896.38	3075.76	809.802	714.292	603.985
SHCBP1	3258.13	-0.97325	0.0569129	-17.1007	1.47e-65	1.42e-64	4487.85	4302.49	4160.92	2176.46	2171.94	2249.13
TAF9B	995.942	-2.00351	0.117164	-17.1001	1.48e-65	1.43e-64	1597.37	1625.3	1558.66	359.406	373.757	461.165
ASCC3	3541.35	-0.833417	0.048739	-17.0996	1.49e-65	1.44e-64	4594.94	4502.1	4512.66	2546.78	2476.14	2615.45
LRP6	2488.45	1.1827	0.0691893	17.0936	1.65e-65	1.6e-64	1439.23	1531.36	1594.41	3330.2	3454.14	3581.39
TMEM120A	955.487	1.43714	0.0840851	17.0915	1.72e-65	1.65e-64	550.472	504.909	490.885	1369.38	1411.97	1405.3
SCN8A	311.925	-6.02638	0.352714	-17.0858	1.89e-65	1.82e-64	738.633	538.178	566.257	6.36923	15.5732	6.54135
GLTP	1756.02	-1.21943	0.0713959	-17.0798	2.1e-65	2.02e-64	2505.15	2376.79	2487.28	1008.16	1042.37	1116.39
AP3S1	1421.14	-1.63878	0.09599	-17.0725	2.38e-65	2.29e-64	2226.91	2140.97	2085.29	631.463	765.164	677.03
SNX12	1835.54	-1.54195	0.0903446	-17.0675	2.59e-65	2.49e-64	2705.32	2753.51	2740.45	1024.54	840.954	948.496
SEMA3A	1167.41	-10.1789	0.59643	-17.0664	2.64e-65	2.54e-64	2462.11	2312.21	2224.44	3.63956	2.07643	0
FAM120B	1262.77	-1.45019	0.0849946	-17.0621	2.84e-65	2.73e-64	1900.63	1762.29	1882.37	637.833	670.687	722.819
TOMM70	6218.29	-1.07539	0.0630323	-17.0609	2.9e-65	2.79e-64	8455.25	8397.53	8450.37	4140	3708.5	4158.12
PLEKHA5	1250.15	-1.17646	0.0689782	-17.0556	3.18e-65	3.05e-64	1709.47	1785.77	1705.53	782.505	761.011	756.616
TRUB1	1865.67	-1.09922	0.0644559	-17.0538	3.28e-65	3.14e-64	2558.19	2629.24	2443.79	1162.84	1211.6	1188.35
UBXN11	616.256	1.72864	0.101373	17.0522	3.37e-65	3.23e-64	284.244	300.401	272.499	963.573	903.247	973.571
LOXL2	6318.31	-0.997537	0.0585151	-17.0475	3.65e-65	3.49e-64	8599.37	8357.41	8299.62	3991.69	4223.46	4438.31
CXADR	1107.14	10.1379	0.594733	17.0462	3.73e-65	3.57e-64	2.00172	0	3.86523	2160.08	2276.8	2200.07
Homo_sapiens_newGene_24878	553.147	-8.51143	0.499371	-17.0443	3.85e-65	3.69e-64	1108.95	1192.8	1007.86	2.72967	0	6.54135
IL15RA	204.745	3.54098	0.207798	17.0405	4.11e-65	3.93e-64	33.0283	35.2262	28.9893	391.253	354.031	385.94
CREBZF	3793.37	2.40502	0.141155	17.0382	4.28e-65	4.09e-64	1391.19	949.15	1274.56	6357.4	6145.19	6642.74
PTP4A2	11655.7	1.06319	0.0624146	17.0344	4.57e-65	4.36e-64	7596.51	7956.23	7083.04	15702	15324	16272.7
SPINDOC	2191.9	-1.57075	0.092224	-17.0319	4.76e-65	4.55e-64	3234.77	3315.18	3287.38	979.041	1201.21	1133.83
ZMYND19	2686.74	1.07549	0.0631708	17.0251	5.35e-65	5.11e-64	1770.52	1647.8	1769.31	3581.33	3784.29	3567.22
HERC6	1165.13	-1.91024	0.11224	-17.0193	5.91e-65	5.64e-64	1964.68	1866.01	1691.04	503.169	437.088	528.759
NOB1	4465.16	0.93048	0.0546723	17.0192	5.92e-65	5.64e-64	3199.74	2995.2	3025.51	5960.69	5940.66	5669.17
DIAPH1	7807.63	0.812425	0.0477443	17.0162	6.23e-65	5.94e-64	5467.69	5711.54	5816.21	9729.45	9951.29	10169.6
ADSSL1	286.469	5.99348	0.352252	17.0148	6.38e-65	6.08e-64	15.0129	9.78505	1.93262	568.681	512.878	610.526
TAF7	4146.6	0.862949	0.0507223	17.0132	6.56e-65	6.24e-64	3005.58	2872.89	2949.17	5510.29	5326.04	5215.64
BLZF1	1811.4	-1.06236	0.0624854	-17.0018	7.97e-65	7.59e-64	2434.09	2380.7	2533.66	1149.19	1184.6	1186.17
PRDX6	11931.6	0.647068	0.0380624	17.0002	8.19e-65	7.79e-64	9345.01	9220.46	9335.51	14822.1	14673.1	14193.6
MAP7	2499.02	8.08735	0.475861	16.9952	8.91e-65	8.48e-64	11.0094	33.2692	10.6294	4887.02	4933.6	5118.61
PCID2	2580.02	1.24608	0.0733799	16.9813	1.13e-64	1.07e-63	1416.21	1578.33	1596.34	3730.55	3650.36	3508.35
PGP	2886.45	0.907338	0.0534427	16.9778	1.2e-64	1.14e-63	1971.69	1979.52	2071.77	3846.1	3697.08	3752.56
[truncated: 20,447 more rows]
